# Supplementary material for: N-Ethyl-N-(2-meth­oxy­phen­yl)benzene­sulfonamide
Source: Acta Crystallogr Sect E Struct Rep Online. 2010 Jun 23;66(Pt 7):o1728. doi: 10.1107/S1600536810023287 (PMC3007076; doi:10.1107/S1600536810023287)
Supplement: Supplementary file 1 [file e-66-o1728-sup1.cif]

##############################################################################
###                                                                        ###
###        Electronic paper (Acta Crystallographica Section E)             ###
###                                                                        ###
##############################################################################
#                                                                            #
# This CIF contains the data in a paper accepted for publication in Acta     #
# Crystallographica Section E. It conforms to the requirements of Notes      #
# for Authors for Section E, and has been peer reviewed under the auspices   #
# of the IUCr Commission on Journals.                                        #
#                                                                            #
# Full details of the Crystallographic Information File format               #
# are given in the paper "The Crystallographic Information File (CIF):       #
# a New Standard Archive File for Crystallography" by S. R. Hall, F. H.      #
# Allen and I. D. Brown [Acta Cryst. (1991), A47, 655-685].                  #
#                                                                            #
# The current version of the core CIF dictionary is obtainable from          #
# ftp://ftp.iucr.org/pub/cif_core.dic. The current version number is 2.4.    #
#                                                                            #
# Software is freely available for graphical display of the structure(s) in  #
# this CIF.  For information consult the CIF home page http://www.iucr.org/  #
# cif/home.html                                                              #
#                                                                            #
# This file may be used for bona fide research purposes within the           #
# scientific community so long as proper attribution is given to the journal # 
# article from which it was obtained.                                        #
#                                                                            #
##############################################################################
                                             
data_global
_audit_creation_method     'PLATON <TABLE ACC> option'
_journal_date_recd_electronic     2010-06-15
_journal_date_accepted     2010-06-16
_journal_name_full     'Acta Crystallographica, Section E'
_journal_year     2010
_journal_volume     66
_journal_issue      7
_journal_page_first     o1728
_journal_page_last     o1728
_journal_paper_category     QO
_journal_coeditor_code     CV2735
_publ_contact_author_name
;
Mehmet Akkurt
;
_publ_contact_author_address
; Department of Physics
  Faculty of Arts and Sciences
  Erciyes University
  38039 Kayseri
  Turkey
;
_publ_contact_author_email     'akkurt@erciyes.edu.tr'
_publ_contact_author_fax     '+90-352-4374933'
_publ_contact_author_phone     '+90-352-4374901 extra 33106'
_publ_section_title
;
<i>N</i>-Ethyl-<i>N</i>-(2-methoxyphenyl)benzenesulfonamide
;
loop_
    _publ_author_name
    _publ_author_footnote
    _publ_author_address
    'Aziz-ur-Rehman'
                 'Additional corresponding author, e-mail: azizhej@hotmail.com.'
;
Department of Chemistry,
Government College University,
Lahore 54000,
Pakistan
;
    'Humaira Rafique' .
;
Department of Chemistry,
Government College University,
Lahore 54000,
Pakistan
;
    'Mehmet Akkurt' .
;
  Department of Physics,
  Faculty of Arts and Sciences,
  Erciyes University,
  38039 Kayseri,
  Turkey
;
    'Nabila Dilber' .
;
Department of Chemistry,
Government College University,
Lahore 54000,
Pakistan
;
    'Muhammad Athar Abbasi' .
;
Department of Chemistry,
Government College University,
Lahore 54000,
Pakistan
;
    'Islam Ullah Khan' .
;
Department of Chemistry,
Government College University,
Lahore 54000,
Pakistan
;
data_I
_chemical_name_systematic
;
<i>N</i>-Ethyl-<i>N</i>-(2-methoxyphenyl)benzenesulfonamide
;
_chemical_name_common     ?
_chemical_formula_moiety     'C15 H17 N O3 S'
_chemical_formula_sum     'C15 H17 N O3 S'
_chemical_formula_structural     ?
_chemical_formula_iupac     'C15 H17 N O3 S'
_chemical_formula_weight     291.37
_chemical_melting_point     ?
_symmetry_cell_setting     monoclinic
_symmetry_space_group_name_H-M     'P 21/c'
_symmetry_space_group_name_Hall     '-P 2ybc'
loop_
    _symmetry_equiv_pos_site_id
    _symmetry_equiv_pos_as_xyz
    1 x,y,z
    2 -x,1/2+y,1/2-z
    3 -x,-y,-z
    4 x,1/2-y,1/2+z
_cell_length_a     9.3098(5)
_cell_length_b     9.5664(6)
_cell_length_c     17.1949(10)
_cell_angle_alpha     90
_cell_angle_beta     104.040(2)
_cell_angle_gamma     90
_cell_volume     1485.65(15)
_cell_formula_units_Z     4
_cell_measurement_reflns_used     3431
_cell_measurement_theta_min     2.26
_cell_measurement_theta_max     24.45
_cell_measurement_temperature     296(2)
_cell_special_details
;
;
_exptl_crystal_description     'block'
_exptl_crystal_colour     'colourless'
_exptl_crystal_size_max     0.150
_exptl_crystal_size_mid     0.100
_exptl_crystal_size_min     0.060
_exptl_crystal_size_rad     ?
_exptl_crystal_density_diffrn     1.303
_exptl_crystal_density_meas     ?
_exptl_crystal_density_method     'Not Measured'
_exptl_crystal_F_000     616
_exptl_absorpt_coefficient_mu     0.224
_exptl_absorpt_correction_type     none
_exptl_absorpt_process_details     ?
_exptl_absorpt_correction_T_min     ?
_exptl_absorpt_correction_T_max     ?
_exptl_special_details
;
;
_diffrn_ambient_temperature     296(2)
_diffrn_radiation_type     'MoK\a'
_diffrn_radiation_wavelength     0.71073
_diffrn_radiation_source     'sealed tube'
_diffrn_radiation_monochromator     'graphite'
_diffrn_measurement_device_type     'Bruker APEXII CCD'
_diffrn_measurement_method     '\f and \w scans'
_diffrn_detector_area_resol_mean     ?
_diffrn_reflns_number     13197
_diffrn_reflns_av_R_equivalents     0.0448
_diffrn_reflns_av_sigmaI/netI     0.0581
_diffrn_reflns_theta_min     3.13
_diffrn_reflns_theta_max     28.32
_diffrn_reflns_theta_full     28.32
_diffrn_measured_fraction_theta_max     0.991
_diffrn_measured_fraction_theta_full     0.991
_diffrn_reflns_limit_h_min     -12
_diffrn_reflns_limit_h_max     10
_diffrn_reflns_limit_k_min     -11
_diffrn_reflns_limit_k_max     12
_diffrn_reflns_limit_l_min     -20
_diffrn_reflns_limit_l_max     22
_diffrn_reflns_reduction_process
;
;
_diffrn_standards_number     0
_diffrn_standards_interval_count     ?
_diffrn_standards_decay_%     ?
_refine_special_details
;
Refinement on <i>F</i>^2^ for ALL reflections except those flagged by the user
for potential systematic errors. Weighted <i>R</i>-factors <i>wR</i> and all
goodnesses of fit <i>S</i> are based on <i>F</i>^2^, conventional
<i>R</i>-factors <i>R</i> are based on <i>F</i>, with <i>F</i> set to zero for
negative <i>F</i>^2^. The observed criterion of <i>F</i>^2^ > \s(<i>F</i>^2^)
is used only for calculating -<i>R</i>-factor-obs <i>etc</i>. and is not
relevant to the choice of reflections for refinement. <i>R</i>-factors based
on <i>F</i>^2^ are statistically about twice as large as those based on
<i>F</i>, and <i>R</i>-factors based on ALL data will be even larger.
;
_reflns_number_total     3670
_reflns_number_gt     1963
_reflns_threshold_expression     I>2\s(I)
_refine_ls_structure_factor_coef     Fsqd
_refine_ls_matrix_type     full
_refine_ls_R_factor_all     0.1099
_refine_ls_R_factor_gt     0.0513
_refine_ls_wR_factor_gt     0.1297
_refine_ls_wR_factor_ref     0.1567
_refine_ls_goodness_of_fit_ref     0.985
_refine_ls_restrained_S_all     0.985
_refine_ls_number_reflns     3670
_refine_ls_number_parameters     183
_refine_ls_number_restraints     0
_refine_ls_number_constraints     ?
_refine_ls_hydrogen_treatment     constr
_refine_ls_weighting_scheme     calc
_refine_ls_weighting_details
                 'calc w=1/[\s^2^(Fo^2^)+(0.0842P)^2^] where P=(Fo^2^+2Fc^2^)/3'
_atom_sites_solution_hydrogens     geom
_atom_sites_solution_primary     direct
_atom_sites_solution_secondary     difmap
_refine_ls_shift/su_max     0.000
_refine_ls_shift/su_mean     0.000
_refine_diff_density_max     0.302
_refine_diff_density_min     -0.271
_refine_ls_extinction_method     'none'
_refine_ls_abs_structure_details     ?
_refine_ls_abs_structure_Flack     .
loop_
    _atom_type_symbol
    _atom_type_description
    _atom_type_scat_dispersion_real
    _atom_type_scat_dispersion_imag
    _atom_type_scat_source
    S S 0.1246 0.1234 'International Tables Vol C Tables 4.2.6.8 and 6.1.1.4'
    O O 0.0106 0.0060 'International Tables Vol C Tables 4.2.6.8 and 6.1.1.4'
    N N 0.0061 0.0033 'International Tables Vol C Tables 4.2.6.8 and 6.1.1.4'
    H H 0.0000 0.0000 'International Tables Vol C Tables 4.2.6.8 and 6.1.1.4'
    C C 0.0033 0.0016 'International Tables Vol C Tables 4.2.6.8 and 6.1.1.4'
_computing_data_collection     'APEX2 (Bruker, 2007)'
_computing_cell_refinement     'SAINT (Bruker, 2007)'
_computing_data_reduction     'SAINT (Bruker, 2007)'
_computing_structure_solution     'SHELXS97 (Sheldrick, 2008)'
_computing_structure_refinement     'SHELXL97 (Sheldrick, 2008)'
_computing_molecular_graphics     'ORTEP-3 for Windows (Farrugia, 1997)'
_computing_publication_material
                                'WinGX (Farrugia, 1999) and PLATON (Spek, 2009)'
loop_
    _atom_site_type_symbol
    _atom_site_label
    _atom_site_fract_x
    _atom_site_fract_y
    _atom_site_fract_z
    _atom_site_U_iso_or_equiv
    _atom_site_thermal_displace_type
    _atom_site_calc_flag
    _atom_site_refinement_flags
    _atom_site_occupancy
    S S1 0.86267(6) 0.81474(6) 0.18075(4) 0.0619(2) Uani . . 1.000
    O O1 0.99631(18) 0.7591(2) 0.16733(12) 0.0964(8) Uani . . 1.000
    O O2 0.81194(19) 0.94809(17) 0.14864(9) 0.0771(7) Uani . . 1.000
    O O3 0.57342(18) 0.66902(16) 0.25621(9) 0.0675(6) Uani . . 1.000
    N N1 0.73281(18) 0.70249(17) 0.14324(10) 0.0532(6) Uani . . 1.000
    C C1 0.8828(2) 0.8200(2) 0.28471(13) 0.0557(7) Uani . . 1.000
    C C2 0.8216(3) 0.9285(2) 0.31844(14) 0.0687(9) Uani . . 1.000
    C C3 0.8335(3) 0.9308(3) 0.39875(16) 0.0899(11) Uani . . 1.000
    C C4 0.9055(4) 0.8251(4) 0.44612(18) 0.1036(15) Uani . . 1.000
    C C5 0.9646(4) 0.7163(4) 0.4127(2) 0.1047(14) Uani . . 1.000
    C C6 0.9558(3) 0.7136(3) 0.33214(17) 0.0809(10) Uani . . 1.000
    C C7 0.7640(3) 0.5514(2) 0.15704(15) 0.0723(9) Uani . . 1.000
    C C8 0.6825(4) 0.4652(3) 0.09012(17) 0.1080(13) Uani . . 1.000
    C C9 0.5821(2) 0.7500(2) 0.12968(11) 0.0476(7) Uani . . 1.000
    C C10 0.5011(2) 0.7321(2) 0.18716(12) 0.0498(7) Uani . . 1.000
    C C11 0.3558(2) 0.7784(2) 0.17143(14) 0.0633(9) Uani . . 1.000
    C C12 0.2933(3) 0.8395(2) 0.09883(17) 0.0740(10) Uani . . 1.000
    C C13 0.3707(3) 0.8566(2) 0.04225(15) 0.0722(9) Uani . . 1.000
    C C14 0.5157(3) 0.8111(2) 0.05732(13) 0.0605(8) Uani . . 1.000
    C C15 0.5112(3) 0.6721(3) 0.32343(15) 0.0878(11) Uani . . 1.000
    H H2 0.77210 1.00010 0.28620 0.0820 Uiso calc R 1.000
    H H3 0.79260 1.00430 0.42150 0.1080 Uiso calc R 1.000
    H H4 0.91440 0.82730 0.50120 0.1240 Uiso calc R 1.000
    H H5 1.01110 0.64350 0.44500 0.1260 Uiso calc R 1.000
    H H6 0.99860 0.64090 0.30970 0.0970 Uiso calc R 1.000
    H H7A 0.86930 0.53530 0.16450 0.0870 Uiso calc R 1.000
    H H7B 0.73710 0.52310 0.20580 0.0870 Uiso calc R 1.000
    H H8A 0.57950 0.46310 0.09050 0.1620 Uiso calc R 1.000
    H H8B 0.72140 0.37180 0.09570 0.1620 Uiso calc R 1.000
    H H8C 0.69320 0.50430 0.04040 0.1620 Uiso calc R 1.000
    H H11 0.30120 0.76820 0.20970 0.0760 Uiso calc R 1.000
    H H12 0.19550 0.86980 0.08830 0.0890 Uiso calc R 1.000
    H H13 0.32660 0.89860 -0.00640 0.0870 Uiso calc R 1.000
    H H14 0.56880 0.82170 0.01840 0.0730 Uiso calc R 1.000
    H H15A 0.47490 0.76430 0.32950 0.1320 Uiso calc R 1.000
    H H15B 0.58550 0.64750 0.37070 0.1320 Uiso calc R 1.000
    H H15C 0.43090 0.60650 0.31570 0.1320 Uiso calc R 1.000
loop_
    _atom_site_aniso_label
    _atom_site_aniso_U_11
    _atom_site_aniso_U_22
    _atom_site_aniso_U_33
    _atom_site_aniso_U_12
    _atom_site_aniso_U_13
    _atom_site_aniso_U_23
    S1 0.0444(4) 0.0686(4) 0.0765(4) -0.0128(3) 0.0219(3) -0.0093(3)
    O1 0.0473(10) 0.1239(15) 0.1290(16) -0.0121(10) 0.0426(10) -0.0311(12)
    O2 0.0798(12) 0.0655(11) 0.0836(11) -0.0281(9) 0.0152(8) 0.0088(8)
    O3 0.0664(10) 0.0780(11) 0.0630(10) 0.0078(8) 0.0252(8) 0.0158(7)
    N1 0.0449(10) 0.0534(11) 0.0631(11) -0.0040(8) 0.0167(8) -0.0081(8)
    C1 0.0362(11) 0.0496(12) 0.0761(15) -0.0024(9) 0.0033(10) -0.0073(10)
    C2 0.0755(17) 0.0528(14) 0.0751(16) 0.0057(12) 0.0132(12) -0.0031(11)
    C3 0.111(2) 0.0808(19) 0.0776(19) 0.0022(17) 0.0224(16) -0.0168(15)
    C4 0.127(3) 0.106(3) 0.0640(17) -0.010(2) -0.0037(17) -0.0083(16)
    C5 0.110(3) 0.089(2) 0.087(2) 0.0113(18) -0.0303(18) 0.0097(17)
    C6 0.0691(17) 0.0680(16) 0.089(2) 0.0152(13) -0.0131(14) -0.0081(13)
    C7 0.0600(15) 0.0580(15) 0.1008(18) 0.0077(11) 0.0233(13) -0.0162(12)
    C8 0.143(3) 0.0672(18) 0.122(2) -0.0313(18) 0.048(2) -0.0282(16)
    C9 0.0446(12) 0.0434(11) 0.0553(12) -0.0076(9) 0.0130(9) -0.0070(9)
    C10 0.0464(12) 0.0459(11) 0.0576(12) -0.0058(9) 0.0135(9) -0.0012(9)
    C11 0.0455(13) 0.0638(14) 0.0839(17) -0.0052(10) 0.0224(11) -0.0003(12)
    C12 0.0492(14) 0.0662(16) 0.099(2) 0.0021(11) 0.0035(13) 0.0004(13)
    C13 0.0691(18) 0.0655(15) 0.0701(16) -0.0038(12) -0.0059(13) 0.0066(12)
    C14 0.0645(15) 0.0628(14) 0.0537(13) -0.0128(11) 0.0132(11) -0.0029(10)
    C15 0.093(2) 0.110(2) 0.0686(17) -0.0052(17) 0.0353(14) 0.0107(14)
_geom_special_details
;
Bond distances, angles <i>etc</i>. have been calculated using the rounded
fractional coordinates. All su's are estimated from the variances of the
(full) variance-covariance matrix. The cell e.s.d.'s are taken into account in
the estimation of distances, angles and torsion angles
;
loop_
    _geom_bond_atom_site_label_1
    _geom_bond_atom_site_label_2
    _geom_bond_site_symmetry_1
    _geom_bond_site_symmetry_2
    _geom_bond_distance
    _geom_bond_publ_flag
    S1 O1 . . 1.4226(19) no
    S1 O2 . . 1.4243(17) no
    S1 N1 . . 1.6286(18) no
    S1 C1 . . 1.752(2) no
    O3 C10 . . 1.356(2) no
    O3 C15 . . 1.413(3) no
    N1 C7 . . 1.482(3) no
    N1 C9 . . 1.439(3) no
    C1 C2 . . 1.378(3) no
    C1 C6 . . 1.376(3) no
    C2 C3 . . 1.359(4) no
    C3 C4 . . 1.368(5) no
    C4 C5 . . 1.367(5) no
    C5 C6 . . 1.368(4) no
    C7 C8 . . 1.468(4) no
    C9 C10 . . 1.392(3) no
    C9 C14 . . 1.378(3) no
    C10 C11 . . 1.386(3) no
    C11 C12 . . 1.373(4) no
    C12 C13 . . 1.354(4) no
    C13 C14 . . 1.382(4) no
    C2 H2 . . 0.9300 no
    C3 H3 . . 0.9300 no
    C4 H4 . . 0.9300 no
    C5 H5 . . 0.9300 no
    C6 H6 . . 0.9300 no
    C7 H7A . . 0.9700 no
    C7 H7B . . 0.9700 no
    C8 H8A . . 0.9600 no
    C8 H8B . . 0.9600 no
    C8 H8C . . 0.9600 no
    C11 H11 . . 0.9300 no
    C12 H12 . . 0.9300 no
    C13 H13 . . 0.9300 no
    C14 H14 . . 0.9300 no
    C15 H15A . . 0.9600 no
    C15 H15B . . 0.9600 no
    C15 H15C . . 0.9600 no
loop_
    _geom_contact_atom_site_label_1
    _geom_contact_atom_site_label_2
    _geom_contact_distance
    _geom_contact_site_symmetry_1
    _geom_contact_site_symmetry_2
    _geom_contact_publ_flag
    O1 C11 3.336(3) . 1_655 no
    O1 C12 3.347(3) . 1_655 no
    O2 C6 3.300(3) . 2_755 no
    O2 C14 3.113(3) . . no
    O3 N1 2.734(2) . . no
    O3 C2 3.383(3) . . no
    O3 C7 2.965(3) . . no
    O3 C1 3.152(3) . . no
    O1 H11 2.7600 . 1_655 no
    O1 H7A 2.4400 . . no
    O1 H4 2.8900 . 4_564 no
    O1 H12 2.7600 . 1_655 no
    O1 H6 2.6900 . . no
    O2 H13 2.8800 . 3_675 no
    O2 H15C 2.9100 . 2_655 no
    O2 H2 2.5300 . . no
    O2 H6 2.5300 . 2_755 no
    O3 H7B 2.3800 . . no
    N1 O3 2.734(2) . . no
    C1 O3 3.152(3) . . no
    C2 O3 3.383(3) . . no
    C6 O2 3.300(3) . 2_745 no
    C6 C7 3.472(4) . . no
    C7 C6 3.472(4) . . no
    C7 O3 2.965(3) . . no
    C11 O1 3.336(3) . 1_455 no
    C12 O1 3.347(3) . 1_455 no
    C14 O2 3.113(3) . . no
    C1 H7A 3.0600 . 2_755 no
    C2 H7A 3.0000 . 2_755 no
    C3 H8C 3.0900 . 4_565 no
    C8 H15A 2.9600 . 2_645 no
    C9 H8A 2.8200 . . no
    C10 H7B 2.9300 . . no
    C11 H2 3.0800 . 2_645 no
    C11 H15A 2.6800 . . no
    C11 H15C 2.9200 . . no
    C15 H11 2.5800 . . no
    H2 O2 2.5300 . . no
    H2 C11 3.0800 . 2_655 no
    H2 H15C 2.4600 . 2_655 no
    H3 H8C 2.4400 . 4_565 no
    H4 O1 2.8900 . 4_565 no
    H6 O1 2.6900 . . no
    H6 O2 2.5300 . 2_745 no
    H7A O1 2.4400 . . no
    H7A C1 3.0600 . 2_745 no
    H7A C2 3.0000 . 2_745 no
    H7B O3 2.3800 . . no
    H7B C10 2.9300 . . no
    H8A C9 2.8200 . . no
    H8A H15A 2.4700 . 2_645 no
    H8C C3 3.0900 . 4_564 no
    H8C H3 2.4400 . 4_564 no
    H11 O1 2.7600 . 1_455 no
    H11 C15 2.5800 . . no
    H11 H15A 2.2900 . . no
    H11 H15C 2.4700 . . no
    H12 O1 2.7600 . 1_455 no
    H13 O2 2.8800 . 3_675 no
    H14 H15B 2.6000 . 4_564 no
    H15A C11 2.6800 . . no
    H15A H11 2.2900 . . no
    H15A C8 2.9600 . 2_655 no
    H15A H8A 2.4700 . 2_655 no
    H15B H14 2.6000 . 4_565 no
    H15C C11 2.9200 . . no
    H15C H11 2.4700 . . no
    H15C O2 2.9100 . 2_645 no
    H15C H2 2.4600 . 2_645 no
loop_
    _geom_angle_atom_site_label_1
    _geom_angle_atom_site_label_2
    _geom_angle_atom_site_label_3
    _geom_angle_site_symmetry_1
    _geom_angle_site_symmetry_2
    _geom_angle_site_symmetry_3
    _geom_angle
    _geom_angle_publ_flag
    O1 S1 O2 . . . 119.54(11) no
    O1 S1 N1 . . . 106.47(10) no
    O1 S1 C1 . . . 107.15(11) no
    O2 S1 N1 . . . 107.01(10) no
    O2 S1 C1 . . . 108.24(10) no
    N1 S1 C1 . . . 107.96(9) no
    C10 O3 C15 . . . 119.46(18) no
    S1 N1 C7 . . . 118.81(15) no
    S1 N1 C9 . . . 117.18(13) no
    C7 N1 C9 . . . 118.65(18) no
    S1 C1 C2 . . . 119.88(16) no
    S1 C1 C6 . . . 119.90(18) no
    C2 C1 C6 . . . 120.2(2) no
    C1 C2 C3 . . . 120.0(2) no
    C2 C3 C4 . . . 120.1(3) no
    C3 C4 C5 . . . 120.1(3) no
    C4 C5 C6 . . . 120.6(3) no
    C1 C6 C5 . . . 119.1(3) no
    N1 C7 C8 . . . 112.2(2) no
    N1 C9 C10 . . . 121.41(17) no
    N1 C9 C14 . . . 119.11(19) no
    C10 C9 C14 . . . 119.5(2) no
    O3 C10 C9 . . . 115.92(17) no
    O3 C10 C11 . . . 124.52(19) no
    C9 C10 C11 . . . 119.56(19) no
    C10 C11 C12 . . . 119.4(2) no
    C11 C12 C13 . . . 121.5(2) no
    C12 C13 C14 . . . 119.6(2) no
    C9 C14 C13 . . . 120.5(2) no
    C1 C2 H2 . . . 120.00 no
    C3 C2 H2 . . . 120.00 no
    C2 C3 H3 . . . 120.00 no
    C4 C3 H3 . . . 120.00 no
    C3 C4 H4 . . . 120.00 no
    C5 C4 H4 . . . 120.00 no
    C4 C5 H5 . . . 120.00 no
    C6 C5 H5 . . . 120.00 no
    C1 C6 H6 . . . 120.00 no
    C5 C6 H6 . . . 120.00 no
    N1 C7 H7A . . . 109.00 no
    N1 C7 H7B . . . 109.00 no
    C8 C7 H7A . . . 109.00 no
    C8 C7 H7B . . . 109.00 no
    H7A C7 H7B . . . 108.00 no
    C7 C8 H8A . . . 109.00 no
    C7 C8 H8B . . . 109.00 no
    C7 C8 H8C . . . 109.00 no
    H8A C8 H8B . . . 109.00 no
    H8A C8 H8C . . . 109.00 no
    H8B C8 H8C . . . 109.00 no
    C10 C11 H11 . . . 120.00 no
    C12 C11 H11 . . . 120.00 no
    C11 C12 H12 . . . 119.00 no
    C13 C12 H12 . . . 119.00 no
    C12 C13 H13 . . . 120.00 no
    C14 C13 H13 . . . 120.00 no
    C9 C14 H14 . . . 120.00 no
    C13 C14 H14 . . . 120.00 no
    O3 C15 H15A . . . 109.00 no
    O3 C15 H15B . . . 109.00 no
    O3 C15 H15C . . . 109.00 no
    H15A C15 H15B . . . 109.00 no
    H15A C15 H15C . . . 109.00 no
    H15B C15 H15C . . . 109.00 no
loop_
    _geom_torsion_atom_site_label_1
    _geom_torsion_atom_site_label_2
    _geom_torsion_atom_site_label_3
    _geom_torsion_atom_site_label_4
    _geom_torsion_site_symmetry_1
    _geom_torsion_site_symmetry_2
    _geom_torsion_site_symmetry_3
    _geom_torsion_site_symmetry_4
    _geom_torsion
    _geom_torsion_publ_flag
    O1 S1 N1 C7 . . . . 42.39(19) no
    O1 S1 N1 C9 . . . . -163.78(15) no
    O2 S1 N1 C7 . . . . 171.30(16) no
    O2 S1 N1 C9 . . . . -34.87(17) no
    C1 S1 N1 C7 . . . . -72.39(18) no
    C1 S1 N1 C9 . . . . 81.45(16) no
    O1 S1 C1 C2 . . . . 144.01(19) no
    O1 S1 C1 C6 . . . . -38.0(2) no
    O2 S1 C1 C2 . . . . 13.9(2) no
    O2 S1 C1 C6 . . . . -168.12(19) no
    N1 S1 C1 C2 . . . . -101.66(19) no
    N1 S1 C1 C6 . . . . 76.4(2) no
    C15 O3 C10 C9 . . . . 167.2(2) no
    C15 O3 C10 C11 . . . . -12.7(3) no
    S1 N1 C7 C8 . . . . -148.4(2) no
    C9 N1 C7 C8 . . . . 58.1(3) no
    S1 N1 C9 C10 . . . . -93.0(2) no
    S1 N1 C9 C14 . . . . 88.8(2) no
    C7 N1 C9 C10 . . . . 60.9(3) no
    C7 N1 C9 C14 . . . . -117.4(2) no
    S1 C1 C2 C3 . . . . 178.2(2) no
    C6 C1 C2 C3 . . . . 0.1(4) no
    S1 C1 C6 C5 . . . . -177.1(2) no
    C2 C1 C6 C5 . . . . 1.0(4) no
    C1 C2 C3 C4 . . . . -0.4(4) no
    C2 C3 C4 C5 . . . . -0.5(5) no
    C3 C4 C5 C6 . . . . 1.7(6) no
    C4 C5 C6 C1 . . . . -1.9(5) no
    N1 C9 C10 O3 . . . . 0.7(3) no
    N1 C9 C10 C11 . . . . -179.48(18) no
    C14 C9 C10 O3 . . . . 178.90(18) no
    C14 C9 C10 C11 . . . . -1.2(3) no
    N1 C9 C14 C13 . . . . 179.41(18) no
    C10 C9 C14 C13 . . . . 1.1(3) no
    O3 C10 C11 C12 . . . . -179.24(19) no
    C9 C10 C11 C12 . . . . 0.9(3) no
    C10 C11 C12 C13 . . . . -0.5(3) no
    C11 C12 C13 C14 . . . . 0.4(3) no
    C12 C13 C14 C9 . . . . -0.7(3) no
loop_
    _geom_hbond_atom_site_label_D
    _geom_hbond_atom_site_label_H
    _geom_hbond_atom_site_label_A
    _geom_hbond_site_symmetry_A
    _geom_hbond_distance_DH
    _geom_hbond_distance_HA
    _geom_hbond_distance_DA
    _geom_hbond_angle_DHA
    _geom_hbond_publ_flag
    C2 H2 O2 . 0.93 2.53 2.905(3) 104 no
    C6 H6 O2 2_745 0.93 2.53 3.300(3) 140 yes
    C7 H7A O1 . 0.97 2.44 2.911(3) 109 no
    C7 H7B O3 . 0.97 2.38 2.965(3) 118 no
