# Supplementary material for: N-Ethyl-N-(2-meth­oxy­phen­yl)benzene­sulfonamide
Source: Acta Crystallogr Sect E Struct Rep Online. 2010 Jun 23;66(Pt 7):o1728. doi: 10.1107/S1600536810023287 (PMC3007076; doi:10.1107/S1600536810023287)
Supplement: Supplementary file 2 [file e-66-o1728-Isup2.hkl]

# 
# h,k,l, Fc-squared, Fo-squared, sigma(Fo-squared) and status flag 
# 
data_I
_shelx_title ' AZIZ-C in P2(1)/c' 
_shelx_refln_list_code          4 
_shelx_F_calc_maximum       88.64 
_exptl_crystal_F_000       616.00 
_reflns_d_resolution_high  0.7492 
 
loop_ 
 _symmetry_equiv_pos_as_xyz 
 'x, y, z' 
 '-x, y+1/2, -z+1/2' 
 '-x, -y, -z' 
 'x, -y-1/2, z-1/2' 
 
_cell_length_a     9.3098 
_cell_length_b     9.5664 
_cell_length_c    17.1949 
_cell_angle_alpha  90.000 
_cell_angle_beta  104.040 
_cell_angle_gamma  90.000 
 
_shelx_F_squared_multiplier     1.000 
 
loop_ 
 _refln_index_h 
 _refln_index_k 
 _refln_index_l 
 _refln_F_squared_calc 
 _refln_F_squared_meas 
 _refln_F_squared_sigma 
 _refln_observed_status 
   2   0   0      563.06      632.66     15.45 o 
   3   0   0     2288.46     2411.81     54.75 o 
   4   0   0        0.75       -0.19      2.19 o 
   5   0   0        0.84        0.62      2.60 o 
   6   0   0      622.34      669.82     12.91 o 
   7   0   0      602.03      616.80     12.83 o 
   8   0   0      479.70      425.88     15.37 o 
   9   0   0        3.37       -4.63      7.10 o 
  10   0   0        1.27       -4.56      8.73 o 
  11   0   0       35.14       39.23     12.43 o 
  12   0   0        0.85      -12.36     12.36 o 
   3   1   0     5927.78     6325.22     86.01 o 
   4   1   0     1531.72     1710.97     25.30 o 
   5   1   0      344.02      442.70      8.67 o 
   6   1   0      756.03      810.37     14.07 o 
   7   1   0       24.42       21.20      2.86 o 
   8   1   0      258.84      243.75      7.37 o 
   9   1   0      109.78      113.05     12.98 o 
  10   1   0      121.65      153.21     21.86 o 
  11   1   0        0.00       -7.09      9.07 o 
   1   2   0       19.92       19.79      1.54 o 
   3   2   0      399.45      473.66      7.52 o 
   4   2   0        6.54       10.14      1.91 o 
   5   2   0      447.63      473.35      9.29 o 
   6   2   0       33.02       28.15      2.94 o 
   7   2   0      403.48      431.68     10.03 o 
   8   2   0      476.52      479.53     12.94 o 
   9   2   0        0.04        2.61      6.99 o 
  10   2   0        0.02       10.75     12.97 o 
  11   2   0       21.07       41.10     28.54 o 
   1   3   0       46.09       46.40      2.14 o 
   2   3   0      541.71      665.16     14.77 o 
   3   3   0     1381.02     1440.95     21.86 o 
   4   3   0      784.67      782.82     11.79 o 
   5   3   0      361.34      422.75     10.11 o 
   6   3   0      236.04      237.82      5.68 o 
   7   3   0       64.16       53.70      4.77 o 
   8   3   0       77.06       56.62      5.33 o 
   9   3   0       11.64        5.48      9.81 o 
  10   3   0       34.02       44.41     21.78 o 
  11   3   0        7.14       15.61     20.27 o 
   0   4   0     1558.33     1980.48     31.99 o 
   1   4   0       60.85       56.56      2.43 o 
   2   4   0      321.28      374.93      7.04 o 
   3   4   0      308.97      312.67      5.64 o 
   4   4   0      551.01      548.52     13.27 o 
   5   4   0       49.75       51.73      3.73 o 
   6   4   0        8.60       11.30      2.29 o 
   7   4   0        4.30        0.25      2.37 o 
   8   4   0       31.49       26.58      5.45 o 
   9   4   0        7.68        5.87      9.89 o 
  10   4   0        7.05       14.06      8.42 o 
  11   4   0        0.29        7.43     18.42 o 
   1   5   0      389.38      487.03      7.76 o 
   2   5   0        6.54       -3.48      3.48 o 
   3   5   0      461.55      432.98     10.05 o 
   4   5   0       56.15       58.32      2.85 o 
   5   5   0       87.83       94.19      3.92 o 
   6   5   0      273.60      251.86      6.78 o 
   7   5   0       10.69        9.46      2.81 o 
   8   5   0        7.43        9.02      3.73 o 
   9   5   0       43.36       50.89      6.09 o 
  10   5   0        3.58       12.26     12.70 o 
  11   5   0        2.73       19.20     12.28 o 
   0   6   0      341.39      352.92     11.41 o 
   1   6   0       13.19       18.66      2.58 o 
   2   6   0        8.35       10.69      2.12 o 
   3   6   0       91.58       82.95      4.13 o 
   4   6   0      265.67      280.30      7.26 o 
   5   6   0      403.89      396.75      9.69 o 
   6   6   0       17.79       18.65      2.55 o 
   7   6   0       65.81       65.92      4.93 o 
   8   6   0       32.30       29.72      3.71 o 
   9   6   0        0.34       -0.37      7.72 o 
  10   6   0       13.76       10.89      5.88 o 
   1   7   0      596.22      565.77     29.80 o 
   2   7   0      697.44      728.76     13.66 o 
   3   7   0       85.38       94.44      5.72 o 
   4   7   0      107.42      113.60      5.40 o 
   5   7   0       52.61       54.33      3.86 o 
   6   7   0       76.19       75.94      4.30 o 
   7   7   0       18.70       12.40      3.32 o 
   8   7   0        0.52        1.05      3.16 o 
   9   7   0       75.21       74.53      7.21 o 
  10   7   0        3.74       -5.93     12.55 o 
   0   8   0      888.57      901.58     24.74 o 
   1   8   0      254.77      296.50     10.15 o 
   2   8   0      152.23      144.51      6.94 o 
   3   8   0      498.00      496.79     11.15 o 
   4   8   0       61.91       65.35      4.43 o 
   5   8   0       66.00       63.55      4.57 o 
   6   8   0        7.68        4.97      2.84 o 
   7   8   0       35.63       39.46      4.67 o 
   8   8   0       13.88        9.71      3.99 o 
   9   8   0        0.08        7.76      4.23 o 
   1   9   0      225.41      240.53      8.54 o 
   2   9   0      109.87      125.94      6.97 o 
   3   9   0       21.63       27.44      3.74 o 
   4   9   0        6.93        6.75      3.15 o 
   5   9   0       49.17       50.35      4.58 o 
   6   9   0       45.37       51.60      5.59 o 
   7   9   0        0.36       -0.94      3.78 o 
   8   9   0        1.19        7.44      4.41 o 
   0  10   0       11.53       12.90      8.34 o 
   1  10   0       40.80       49.29      6.21 o 
   2  10   0        4.40        1.98      3.52 o 
   3  10   0        0.63        4.22      4.90 o 
   4  10   0        5.49       10.70      4.89 o 
   5  10   0       45.27       48.81      6.37 o 
   6  10   0        0.31       -5.36      5.36 o 
   7  10   0        0.65        3.78      6.09 o 
   1  11   0        1.83        2.98      5.70 o 
   2  11   0        0.21       -3.11      5.47 o 
   3  11   0        3.47        5.22      6.20 o 
   4  11   0       37.35       42.17      8.22 o 
   5  11   0        9.57        5.45      6.48 o 
   6  11   0        4.52        4.00      6.47 o 
   1  12   0        2.74        3.05      6.39 o 
   2  12   0        5.82       -0.11      6.41 o 
   3  12   0        9.92       19.10      7.90 o 
   4  12   0        6.96        3.33      7.10 o 
 -12   1   1        0.64      -13.94     13.94 o 
 -11   1   1        3.20       10.89      6.80 o 
 -10   1   1        0.21       -2.09      9.81 o 
  -9   1   1       15.66       20.23      4.29 o 
  -8   1   1        6.65        6.54      3.71 o 
  -7   1   1       33.35       29.35      2.93 o 
  -6   1   1       99.07      126.32      5.27 o 
  -5   1   1     1236.43     1350.35     20.65 o 
  -4   1   1      650.44      699.40     11.39 o 
  -3   1   1       56.32       71.94      6.44 o 
  -2   1   1     2727.00     3026.95     52.92 o 
  -1   1   1      946.21      964.55     31.56 o 
   1   1   1       22.28       20.05      0.71 o 
   3   1   1       83.62       89.18      5.09 o 
   4   1   1      815.89      834.35     12.01 o 
   5   1   1      645.45      649.00     11.50 o 
   6   1   1       26.69       20.03      1.85 o 
   7   1   1       29.75       23.32      2.23 o 
   8   1   1       17.39       22.22      4.50 o 
   9   1   1        0.12        4.95      5.15 o 
  10   1   1        1.32        5.42      6.29 o 
  11   1   1        0.44       -8.46      8.46 o 
 -12   2   1       35.36       63.17     11.04 o 
 -11   2   1        9.32       17.39     20.62 o 
 -10   2   1        1.66        8.50     13.59 o 
  -9   2   1       17.70        8.23      6.83 o 
  -8   2   1       79.43       98.46     10.58 o 
  -7   2   1      329.30      365.45      8.93 o 
  -6   2   1      373.54      402.62      8.79 o 
  -5   2   1       64.47       74.48      5.29 o 
  -4   2   1     3736.04     3969.63     50.68 o 
  -3   2   1      451.13      465.60      6.67 o 
  -2   2   1     1317.54     1659.80     26.51 o 
  -1   2   1      651.36      580.31      8.29 o 
   0   2   1     1959.38     2237.07     30.02 o 
   2   2   1     3406.27     3564.71     39.12 o 
   3   2   1     1654.59     1671.52     20.38 o 
   4   2   1     1076.47     1177.55     14.06 o 
   5   2   1      104.58      107.21      4.44 o 
   6   2   1      684.41      699.38     13.16 o 
   7   2   1       14.56       17.28      2.44 o 
   8   2   1       23.32       23.81      3.43 o 
   9   2   1        5.00        9.48      5.79 o 
  10   2   1       19.81       25.88      9.89 o 
  11   2   1        1.51       -1.50     25.25 o 
 -11   3   1       21.96       31.86     14.29 o 
 -10   3   1      124.70      121.71     15.60 o 
  -9   3   1      195.02      184.19     17.76 o 
  -8   3   1       11.36        7.36      3.67 o 
  -7   3   1      190.70      202.33      7.93 o 
  -6   3   1     1257.95     1267.10     20.97 o 
  -5   3   1      798.59      859.77     16.56 o 
  -4   3   1       59.30       77.54      5.10 o 
  -2   3   1     2668.66     2770.60     33.23 o 
  -1   3   1      435.03      486.18      7.29 o 
   0   3   1     5680.67     6239.20     72.84 o 
   1   3   1      771.87      899.33     10.13 o 
   2   3   1     4630.83     4969.22     55.02 o 
   3   3   1      367.39      425.08      6.01 o 
   4   3   1        0.08        4.21      1.30 o 
   5   3   1     1084.62     1095.96     14.76 o 
   6   3   1       32.75       22.17      3.52 o 
   7   3   1       35.89       37.63      4.46 o 
   8   3   1       28.10       28.18      3.81 o 
   9   3   1       73.52       98.36     19.81 o 
  10   3   1       32.94       39.80      7.07 o 
  11   3   1        1.72        8.74     26.57 o 
 -11   4   1       41.17       21.55     12.74 o 
 -10   4   1        0.29       -9.81      9.81 o 
  -9   4   1      252.93      218.09     19.38 o 
  -8   4   1      390.56      392.74     11.04 o 
  -7   4   1      218.74      210.22      8.37 o 
  -6   4   1        1.06       -0.23      4.95 o 
  -5   4   1      434.34      423.15      9.86 o 
  -4   4   1     2447.36     2617.86     38.11 o 
  -3   4   1      135.06      124.97      7.14 o 
  -2   4   1      193.88      209.07      5.06 o 
  -1   4   1      383.15      360.65      5.63 o 
   0   4   1       67.94       89.44      4.30 o 
   1   4   1     1306.11     1467.23     17.10 o 
   2   4   1     1042.62     1023.37     15.93 o 
   3   4   1      289.65      321.70      5.90 o 
   4   4   1      259.45      285.18      4.80 o 
   5   4   1      356.36      352.52      7.56 o 
   6   4   1       20.86       19.84      2.54 o 
   7   4   1       30.94       33.38      3.32 o 
   8   4   1      220.41      207.24      7.80 o 
   9   4   1        7.94        2.62     10.73 o 
  10   4   1       54.26       90.25     30.43 o 
  11   4   1       18.35       38.40     21.04 o 
 -11   5   1       32.37       28.19     12.90 o 
 -10   5   1       84.93       61.16     13.44 o 
  -9   5   1       29.31        8.19      9.58 o 
  -8   5   1        5.67       -1.41      3.34 o 
  -7   5   1       90.13       90.79      4.62 o 
  -6   5   1      539.87      530.50     12.46 o 
  -5   5   1      345.86      333.81      8.27 o 
  -4   5   1       19.52       21.51      4.67 o 
  -3   5   1      464.70      531.55      8.79 o 
  -2   5   1      311.04      331.14      6.87 o 
  -1   5   1      143.04      168.87      4.32 o 
   0   5   1      295.59      268.44      5.40 o 
   1   5   1        1.79        1.71      1.52 o 
   2   5   1     2073.90     2236.88     33.04 o 
   3   5   1        0.03        5.02      1.85 o 
   4   5   1       32.22       37.18      2.31 o 
   5   5   1      233.15      243.79      5.17 o 
   6   5   1       44.15       49.92      2.70 o 
   7   5   1       32.56       33.57      3.14 o 
   8   5   1        0.01       -3.95      3.95 o 
   9   5   1       34.79       29.42     12.94 o 
  10   5   1       32.85       35.01     14.63 o 
 -10   6   1        0.96       -9.58      9.58 o 
  -9   6   1       46.63       39.03      5.49 o 
  -8   6   1        6.81        4.50      3.63 o 
  -7   6   1      114.30      105.41      6.12 o 
  -6   6   1      102.10      105.98      6.87 o 
  -5   6   1       10.34       19.73      5.08 o 
  -4   6   1      558.27      608.82     10.41 o 
  -3   6   1        9.75       10.38      2.07 o 
  -2   6   1       10.35        5.10      2.59 o 
  -1   6   1      262.32      269.79      7.20 o 
   0   6   1      153.74      143.48      6.96 o 
   1   6   1       17.85       19.24      2.06 o 
   2   6   1       38.59       31.86      2.81 o 
   3   6   1      595.83      595.79     13.67 o 
   4   6   1      559.23      561.52      9.87 o 
   5   6   1        4.27        6.91      2.08 o 
   6   6   1       74.77       72.80      3.79 o 
   7   6   1        0.04       -0.13      2.72 o 
   8   6   1        2.08       -0.15      3.71 o 
   9   6   1       22.01       19.70      5.87 o 
  10   6   1        3.20        1.67     18.15 o 
 -10   7   1        6.84        9.57      5.81 o 
  -9   7   1       24.17       23.14      4.38 o 
  -8   7   1        2.40       -0.82      2.86 o 
  -7   7   1        5.05        9.26      3.17 o 
  -6   7   1       63.08       68.80      4.43 o 
  -5   7   1       73.38       63.49      4.72 o 
  -4   7   1       68.30       62.26      3.64 o 
  -3   7   1       24.23       30.62      4.76 o 
  -2   7   1        4.15       11.97      4.66 o 
  -1   7   1        9.41       12.38      9.40 o 
   0   7   1       12.30        5.88      2.19 o 
   1   7   1      133.42      141.45      8.36 o 
   2   7   1      414.39      416.34     11.92 o 
   3   7   1       44.17       46.74      3.25 o 
   4   7   1      156.06      156.55      9.37 o 
   5   7   1       55.35       54.42      3.92 o 
   6   7   1       18.28       19.07      3.20 o 
   7   7   1        0.93        0.50      3.11 o 
   8   7   1        0.05       -3.12      3.25 o 
   9   7   1        0.41        2.59      5.41 o 
  -9   8   1       20.05       17.00      4.42 o 
  -8   8   1        0.02       -0.21      3.46 o 
  -7   8   1        1.95        0.56      3.36 o 
  -6   8   1        8.32       11.45      2.97 o 
  -5   8   1       58.29       50.73      4.73 o 
  -4   8   1        0.28        2.32      3.37 o 
  -3   8   1       25.41       37.97      4.77 o 
  -2   8   1        6.97       11.90      3.26 o 
  -1   8   1       46.32       48.02      4.39 o 
   0   8   1       33.35       37.28      7.09 o 
   1   8   1        6.18        1.66      2.05 o 
   2   8   1        0.44        1.38      2.80 o 
   3   8   1       19.91       24.38      3.56 o 
   4   8   1       58.10       58.56      4.32 o 
   5   8   1        0.24        3.08      2.84 o 
   6   8   1        6.79        7.18      2.98 o 
   7   8   1        0.00        6.17      3.68 o 
   8   8   1        0.72       -0.57      3.78 o 
   9   8   1       12.60       12.76      7.92 o 
  -8   9   1        3.15        1.17      4.03 o 
  -7   9   1        1.13       -0.31      3.71 o 
  -6   9   1        3.66        3.84      3.87 o 
  -5   9   1       41.61       42.90      4.20 o 
  -4   9   1        2.76       -1.17      3.42 o 
  -3   9   1       57.84       51.79      5.16 o 
  -2   9   1      135.80      121.77      6.89 o 
  -1   9   1      146.59      168.81      7.41 o 
   0   9   1        0.45        3.59      2.49 o 
   1   9   1        5.86        6.19      3.03 o 
   2   9   1       76.58       71.18      4.85 o 
   3   9   1        0.22       -2.26      2.85 o 
   4   9   1        0.67       -1.26      2.88 o 
   5   9   1       98.28      116.95      6.19 o 
   6   9   1        6.18        6.86      4.12 o 
   7   9   1       10.42       16.28      4.64 o 
   8   9   1        5.74        2.93      6.28 o 
  -7  10   1        6.57        4.72      6.10 o 
  -6  10   1       10.54       11.46      8.38 o 
  -5  10   1       38.33       46.07      6.13 o 
  -4  10   1       15.88       13.87      4.93 o 
  -3  10   1       64.20       62.22      6.36 o 
  -2  10   1        0.92        4.74      3.93 o 
  -1  10   1       44.76       46.45      6.15 o 
   0  10   1       91.20       92.32     11.55 o 
   1  10   1       69.71       58.91      6.57 o 
   2  10   1        0.55       -0.78      3.32 o 
   3  10   1       98.67      112.40      7.06 o 
   4  10   1        0.34        4.46      4.56 o 
   5  10   1        1.48        8.81      4.99 o 
   6  10   1       24.01       27.78      7.17 o 
   7  10   1       16.35       21.01      7.07 o 
  -6  11   1       11.75       20.98      7.19 o 
  -5  11   1        0.38        2.09      6.11 o 
  -4  11   1        0.16       -1.65      4.51 o 
  -3  11   1       35.94       42.11     25.91 o 
  -2  11   1       15.01       10.95      6.25 o 
  -1  11   1       50.21       55.63      8.29 o 
   0  11   1        0.97       -1.19      5.46 o 
   1  11   1       15.81       17.34      6.54 o 
   2  11   1       19.87       12.73      6.36 o 
   3  11   1        0.11       -0.45      5.80 o 
   4  11   1        4.82        4.08      6.39 o 
   5  11   1       40.80       40.77      9.77 o 
  -4  12   1        1.22        0.62      6.82 o 
  -3  12   1        4.52        5.75      7.06 o 
  -2  12   1        3.39        6.82      6.89 o 
  -1  12   1       12.62        6.11      6.61 o 
   0  12   1        8.97       19.21      7.23 o 
   1  12   1        1.48        1.33      8.38 o 
   2  12   1        9.79        9.91      6.91 o 
   3  12   1       14.40       22.25      7.81 o 
 -12   0   2       17.95       26.10     12.74 o 
 -11   0   2       68.40       80.24     13.13 o 
 -10   0   2       21.21       20.70      8.88 o 
  -9   0   2      183.36      165.42     13.67 o 
  -8   0   2      510.01      457.13     11.67 o 
  -7   0   2       63.41       62.07      7.84 o 
  -6   0   2      241.16      231.34     15.45 o 
  -5   0   2      113.35      123.18      6.49 o 
  -4   0   2     1827.52     1903.18     44.23 o 
  -3   0   2     7046.10     7694.32    237.63 o 
  -2   0   2      368.40      401.24     10.10 o 
   1   0   2      331.50      309.90     11.47 o 
   2   0   2      148.76      153.54      5.53 o 
   3   0   2      457.08      424.58      9.41 o 
   4   0   2      842.62      920.04     16.24 o 
   5   0   2       18.42        9.05      2.01 o 
   6   0   2      692.76      714.00     14.35 o 
   7   0   2      784.49      823.95     25.23 o 
   8   0   2       13.32       19.92      8.19 o 
   9   0   2        1.55        3.71      8.42 o 
  10   0   2       65.72       67.34     12.36 o 
  11   0   2        2.95      -10.43     10.81 o 
 -12   1   2        6.66      -10.74     10.89 o 
 -11   1   2       10.83        6.98     15.18 o 
 -10   1   2       75.77       97.81     11.62 o 
  -9   1   2       35.38       30.62      6.96 o 
  -8   1   2       66.90       66.85      5.04 o 
  -7   1   2      837.55      842.80     14.68 o 
  -6   1   2      891.80      935.85     15.34 o 
  -5   1   2      100.12      135.28     12.16 o 
  -4   1   2      370.60      464.19     13.31 o 
  -3   1   2      606.56      590.14      8.43 o 
  -2   1   2     2964.53     2831.29     33.09 o 
   1   1   2      147.20      114.18      1.58 o 
   2   1   2      379.63      329.69      3.99 o 
   3   1   2      321.10      320.70      4.37 o 
   4   1   2      351.28      357.00      5.78 o 
   5   1   2      143.42      140.20      3.63 o 
   6   1   2       22.20       26.13      2.19 o 
   7   1   2      116.26      119.29      4.37 o 
   8   1   2      608.73      556.47     15.50 o 
   9   1   2       13.99       20.80      6.22 o 
  10   1   2       32.33       33.07      8.30 o 
  11   1   2        0.10        1.56     15.21 o 
 -12   2   2        5.57       12.31     26.26 o 
 -11   2   2       20.74       46.15     24.83 o 
 -10   2   2        4.04       -2.63      9.58 o 
  -9   2   2       52.98       43.19      7.31 o 
  -8   2   2      595.48      624.14     14.72 o 
  -7   2   2       23.27       29.45      3.15 o 
  -6   2   2      189.84      243.90      6.48 o 
  -5   2   2      205.87      201.07      7.89 o 
  -4   2   2     1825.88     2012.51     29.06 o 
  -3   2   2      113.15      107.98      2.75 o 
  -2   2   2     1799.75     1765.21     24.15 o 
  -1   2   2      462.52      493.71      5.69 o 
   0   2   2     3426.78     3769.62     38.62 o 
   1   2   2       72.39       75.75      3.65 o 
   2   2   2      102.36      154.16      2.64 o 
   3   2   2       24.17       16.45      1.08 o 
   4   2   2      228.21      229.54      4.76 o 
   5   2   2        0.90        3.64      1.37 o 
   6   2   2      800.73      831.16     11.43 o 
   7   2   2      329.36      354.31      7.71 o 
   8   2   2        0.15       -3.25      3.25 o 
   9   2   2        0.16       -2.97      8.50 o 
  10   2   2        8.26       10.68      8.46 o 
  11   2   2        2.78        6.98     20.89 o 
 -11   3   2        0.73       -5.87     11.04 o 
 -10   3   2        3.96       -9.50      9.50 o 
  -9   3   2        1.30        3.50     11.08 o 
  -8   3   2       25.05       21.28      4.10 o 
  -7   3   2      367.44      383.32      9.89 o 
  -6   3   2      378.48      473.50     13.98 o 
  -5   3   2       20.60       39.24      7.80 o 
  -4   3   2       52.67       45.94      3.10 o 
  -3   3   2       48.18       51.44      3.42 o 
  -1   3   2       52.54       52.24      2.26 o 
   0   3   2     2816.29     3013.70     36.17 o 
   1   3   2     2021.19     2318.32     23.18 o 
   2   3   2      602.90      600.76      7.84 o 
   3   3   2       61.77       67.21      2.09 o 
   4   3   2        5.52        3.87      1.08 o 
   5   3   2        8.91        7.76      1.39 o 
   6   3   2        0.50        0.37      1.76 o 
   7   3   2       33.48       29.36      2.83 o 
   8   3   2      119.62      113.63      7.42 o 
   9   3   2        2.06       10.70      7.92 o 
  10   3   2       27.81       30.41     10.39 o 
  11   3   2        1.30        0.26     23.82 o 
 -11   4   2        6.75       -5.17     10.66 o 
 -10   4   2       15.61        1.70      9.50 o 
  -9   4   2       32.02       45.18     11.04 o 
  -8   4   2       72.96       56.43      5.89 o 
  -7   4   2      105.74      103.92      6.04 o 
  -6   4   2        0.54       -1.10      3.51 o 
  -5   4   2       40.54       62.80      5.96 o 
  -3   4   2       74.28       66.49      6.22 o 
  -2   4   2      174.34      175.98      3.84 o 
  -1   4   2      832.74      963.94     11.68 o 
   0   4   2      582.85      652.56      7.90 o 
   1   4   2      621.70      725.75      9.21 o 
   2   4   2      226.98      242.74      7.93 o 
   3   4   2      181.96      190.57      4.30 o 
   4   4   2      145.08      160.77      3.79 o 
   5   4   2       32.20       31.47      2.07 o 
   6   4   2      109.52       96.78      3.28 o 
   7   4   2        0.21       -2.20      2.64 o 
   8   4   2       23.41       31.23      4.71 o 
   9   4   2       13.40       23.91      5.75 o 
  10   4   2        0.99        7.82     16.49 o 
  11   4   2        0.78        2.40     19.08 o 
 -11   5   2        0.38      -10.27     10.27 o 
 -10   5   2       30.80       40.08     12.20 o 
  -9   5   2       76.77       45.64     11.12 o 
  -8   5   2       34.43       30.29      6.41 o 
  -7   5   2       96.17      117.11      6.80 o 
  -6   5   2      189.40      235.72      6.86 o 
  -5   5   2       24.46       39.78      7.39 o 
  -4   5   2      102.50       87.18      5.45 o 
  -3   5   2      162.20      153.99      5.50 o 
  -2   5   2       10.16        6.71      3.13 o 
  -1   5   2        0.55        0.05      0.65 o 
   0   5   2      159.99      200.03      5.66 o 
   1   5   2      291.88      284.46      7.02 o 
   2   5   2      595.61      613.16      9.91 o 
   3   5   2      390.63      428.10      7.61 o 
   4   5   2      208.24      191.49      4.83 o 
   5   5   2      246.73      241.73      5.40 o 
   6   5   2        2.32       -2.08      2.08 o 
   7   5   2       14.77       16.78      3.65 o 
   8   5   2        0.01       -0.70      6.56 o 
   9   5   2        1.71        3.29      7.26 o 
  10   5   2        6.04       18.18     12.12 o 
 -10   6   2       18.01       -1.47      9.27 o 
  -9   6   2      123.44      108.15      9.19 o 
  -8   6   2        5.85        6.24      7.53 o 
  -7   6   2      199.09      201.56     12.12 o 
  -6   6   2       46.71       51.02      4.54 o 
  -5   6   2      226.65      206.57      6.68 o 
  -4   6   2      246.33      254.77      9.04 o 
  -3   6   2      184.66      165.14      4.74 o 
  -2   6   2      212.04      199.81      5.74 o 
  -1   6   2       67.65       78.68      3.71 o 
   0   6   2        1.90        0.00      1.57 o 
   1   6   2        3.17        0.84      1.61 o 
   2   6   2      307.64      292.10      6.37 o 
   3   6   2       83.78       85.60      4.26 o 
   4   6   2       72.11       74.58      5.10 o 
   5   6   2       95.03       99.30      4.73 o 
   6   6   2       17.12       12.60      2.78 o 
   7   6   2       40.71       40.15      4.04 o 
   8   6   2        0.05       -3.09      4.59 o 
   9   6   2       16.30       17.33      6.53 o 
  10   6   2        7.26       17.03      7.07 o 
 -10   7   2       54.46       37.36      5.99 o 
  -9   7   2       23.01       22.53      5.91 o 
  -8   7   2        0.00       -2.03      3.35 o 
  -7   7   2       56.56       72.03      6.47 o 
  -6   7   2      104.69      101.00      5.13 o 
  -5   7   2       19.62       16.25      3.38 o 
  -4   7   2       26.27       25.24      3.49 o 
  -3   7   2      363.01      354.13      7.90 o 
  -2   7   2      646.69      674.84     11.74 o 
  -1   7   2       42.24       48.52      4.86 o 
   0   7   2       38.69       31.68      2.71 o 
   1   7   2      823.38      863.15     14.72 o 
   2   7   2      107.72       96.90      6.65 o 
   3   7   2       30.12       29.00      3.28 o 
   4   7   2       19.65       14.25      3.03 o 
   5   7   2       56.65       60.15      3.83 o 
   6   7   2       17.80       18.15      3.33 o 
   7   7   2        0.23       -0.52      3.29 o 
   8   7   2       30.21       40.06      6.69 o 
   9   7   2        2.32        0.61      5.95 o 
  -9   8   2       65.90       69.89      5.72 o 
  -8   8   2        7.32        5.94      3.53 o 
  -7   8   2       19.16       12.39      3.72 o 
  -6   8   2       26.05       32.94      4.25 o 
  -5   8   2       13.90       17.14      3.67 o 
  -4   8   2      184.07      182.76      7.50 o 
  -3   8   2      176.71      165.83      6.72 o 
  -2   8   2        0.03        2.33      3.06 o 
  -1   8   2      279.36      307.60      9.03 o 
   0   8   2      156.65      155.09      8.38 o 
   1   8   2        2.16       -2.88      2.88 o 
   2   8   2      190.83      206.82      6.94 o 
   3   8   2        0.05       -2.77      2.77 o 
   4   8   2      120.60      122.65      5.75 o 
   5   8   2       18.92       20.87      3.42 o 
   6   8   2        8.49        6.97      3.42 o 
   7   8   2       36.49       38.64      5.12 o 
   8   8   2        3.53        1.14      3.98 o 
   9   8   2       14.74       17.16      7.65 o 
  -8   9   2        3.60        2.02      3.94 o 
  -7   9   2       30.26       34.36      6.55 o 
  -6   9   2       43.06       53.63      7.09 o 
  -5   9   2       12.98       12.79      4.51 o 
  -4   9   2        0.91       -0.14      3.39 o 
  -3   9   2       17.73       21.20      4.21 o 
  -2   9   2      179.64      198.80      8.13 o 
  -1   9   2        0.28        4.85      3.32 o 
   0   9   2        4.29        3.01      3.13 o 
   1   9   2       30.86       27.03      3.52 o 
   2   9   2       26.41       30.20      3.74 o 
   3   9   2        1.41        1.16      2.90 o 
   4   9   2        8.16        7.25      3.25 o 
   5   9   2       91.49      104.89      6.04 o 
   6   9   2        3.89        1.85      5.45 o 
   7   9   2        0.70       -0.83      5.62 o 
   8   9   2       23.46       35.34      7.74 o 
  -7  10   2        0.12        4.65      5.84 o 
  -6  10   2       39.52       49.66      7.80 o 
  -5  10   2       22.16       28.97      5.61 o 
  -4  10   2        4.91        4.67      6.56 o 
  -3  10   2        1.57        7.62      4.30 o 
  -2  10   2        0.61       -2.89      3.64 o 
  -1  10   2        9.16       10.25     12.59 o 
   0  10   2        2.17        3.68      6.26 o 
   1  10   2        9.09       11.89      5.64 o 
   2  10   2       11.30        9.96      4.81 o 
   3  10   2        6.74        4.94      3.93 o 
   4  10   2       52.43       51.94      6.42 o 
   5  10   2        0.21        1.85      4.83 o 
   6  10   2       14.52       17.02      6.74 o 
   7  10   2        6.86        9.39      6.78 o 
  -6  11   2        0.45        0.29      6.08 o 
  -5  11   2        4.90       13.89      6.53 o 
  -4  11   2        4.08        4.41      4.71 o 
  -3  11   2        3.39        5.18      6.27 o 
  -2  11   2       15.18       18.46      6.73 o 
  -1  11   2        7.56        6.74      9.50 o 
   0  11   2        2.21       -4.00      5.27 o 
   1  11   2        0.77       -2.67      5.45 o 
   2  11   2        1.52       -5.49      5.49 o 
   3  11   2        5.73        7.07      6.47 o 
   4  11   2        6.05       10.17      6.88 o 
   5  11   2        2.72        0.31      8.19 o 
  -4  12   2        2.78       -1.64      6.70 o 
  -3  12   2        8.40        9.33      7.08 o 
  -2  12   2        0.01       -6.00      6.00 o 
  -1  12   2       11.19       15.13      6.87 o 
   0  12   2        1.17       -5.95      5.95 o 
   1  12   2        4.36        4.36      6.60 o 
   2  12   2        3.49        7.37      6.98 o 
   3  12   2       29.24       29.15      9.23 o 
 -12   1   3        1.39       -3.81      7.53 o 
 -11   1   3       14.21       12.79     10.50 o 
 -10   1   3        4.54        9.34      9.27 o 
  -9   1   3        9.86        9.14      4.42 o 
  -8   1   3        6.96       12.84      3.69 o 
  -7   1   3      109.38      163.03      6.66 o 
  -6   1   3      243.51      299.81      7.26 o 
  -5   1   3       24.80       32.08      2.15 o 
  -4   1   3     1794.23     1893.50     24.67 o 
  -3   1   3        2.70        3.68      2.27 o 
  -2   1   3     2425.13     2211.08     28.13 o 
  -1   1   3       60.97       53.41      1.71 o 
   0   1   3        1.03       -0.60      0.73 o 
   1   1   3     1245.07     1247.81     11.68 o 
   2   1   3        6.67        6.23      0.67 o 
   3   1   3      417.93      432.49      5.28 o 
   4   1   3      102.74       89.35      2.55 o 
   5   1   3       43.19       47.95      2.75 o 
   6   1   3       28.92       25.18      2.33 o 
   7   1   3        5.50        5.66      2.30 o 
   8   1   3        0.30       -1.34      4.60 o 
   9   1   3        2.63        5.85      6.14 o 
  10   1   3        0.49       11.91      7.23 o 
  11   1   3        0.08        6.71      8.43 o 
 -12   2   3       25.97        3.17     12.51 o 
 -11   2   3        4.52       -4.17     10.04 o 
 -10   2   3        0.88       -2.63      9.11 o 
  -9   2   3      104.43       90.07      6.92 o 
  -8   2   3      236.13      291.23      9.61 o 
  -7   2   3       19.50       22.68      2.86 o 
  -6   2   3       43.62       65.75      3.50 o 
  -5   2   3      517.22      564.55     10.25 o 
  -3   2   3     1515.35     1551.98     17.59 o 
  -2   2   3      417.20      417.75      5.57 o 
  -1   2   3     3263.67     3202.54     31.13 o 
   0   2   3     3999.21     4155.68     42.58 o 
   1   2   3     1445.66     1611.61     15.43 o 
   2   2   3      739.30      680.94      7.56 o 
   3   2   3     1003.33     1074.73     14.46 o 
   4   2   3        0.21       -0.92      0.92 o 
   5   2   3      218.44      213.76      4.52 o 
   6   2   3        4.57        7.21      1.84 o 
   7   2   3        2.53        0.79      2.47 o 
   8   2   3        0.12       -4.49      4.49 o 
   9   2   3        5.21        9.79      8.96 o 
  10   2   3       26.60       32.39     14.48 o 
  11   2   3        0.26       14.13     16.53 o 
 -11   3   3      101.14      104.88     15.37 o 
 -10   3   3       76.67       72.05     12.51 o 
  -9   3   3        5.31       -1.40      5.08 o 
  -8   3   3        2.83        7.28      4.50 o 
  -7   3   3      379.98      439.31      9.97 o 
  -6   3   3      206.45      247.39      6.79 o 
  -5   3   3       56.09       63.20      3.86 o 
  -4   3   3     1197.91     1395.17     19.20 o 
  -3   3   3        2.32        3.97      1.27 o 
  -2   3   3      247.53      266.44      5.12 o 
  -1   3   3      216.03      201.95      3.19 o 
   0   3   3     2134.25     1994.43     21.14 o 
   1   3   3     2738.15     2670.20     26.64 o 
   2   3   3     1186.93     1266.10     14.05 o 
   3   3   3      806.05      769.46     10.51 o 
   4   3   3       35.84       34.78      2.17 o 
   5   3   3      297.35      332.52      7.02 o 
   6   3   3       34.24       35.40      2.80 o 
   7   3   3       50.64       52.81      4.14 o 
   8   3   3       67.69       96.51     12.69 o 
   9   3   3       17.58       23.32     13.17 o 
  10   3   3       35.24       48.17     16.84 o 
  11   3   3        5.27       12.86     17.14 o 
 -11   4   3        4.22        2.63     10.89 o 
 -10   4   3       28.58       17.45     10.58 o 
  -9   4   3      126.35      148.59     16.53 o 
  -8   4   3      159.25      163.91      8.91 o 
  -7   4   3       14.54       14.01      3.39 o 
  -6   4   3        2.80       10.24      3.31 o 
  -5   4   3      175.13      170.06      5.26 o 
  -4   4   3      535.47      532.32     10.01 o 
  -3   4   3      542.82      493.29      9.18 o 
  -2   4   3      274.46      292.36      5.30 o 
  -1   4   3     3003.82     3146.73     37.24 o 
   0   4   3        8.14       10.09      1.21 o 
   1   4   3      516.70      611.42      8.12 o 
   2   4   3     3308.96     3645.32     43.20 o 
   3   4   3      600.48      594.98      8.79 o 
   4   4   3       12.36       10.95      1.63 o 
   5   4   3       74.07       72.30      3.15 o 
   6   4   3       65.61       73.68      3.50 o 
   7   4   3       18.29       16.52      3.61 o 
   8   4   3        6.13       11.70      4.35 o 
   9   4   3       24.46       38.65      9.23 o 
  10   4   3       61.50      107.67     34.71 o 
 -11   5   3       26.31       17.07     11.58 o 
 -10   5   3       46.97       36.30     11.51 o 
  -9   5   3        1.55        0.93      8.19 o 
  -8   5   3        0.85        1.15      4.06 o 
  -7   5   3       70.12       71.09      5.55 o 
  -6   5   3      253.72      254.62      7.81 o 
  -5   5   3      153.57      157.32      6.35 o 
  -4   5   3     1076.96     1166.50     21.03 o 
  -3   5   3        0.95        3.27      1.70 o 
  -2   5   3      136.92      141.12      3.90 o 
  -1   5   3      134.58      119.64      3.32 o 
   0   5   3      855.53      872.34     14.23 o 
   1   5   3     1213.23     1309.64     18.25 o 
   2   5   3      321.95      346.24      6.94 o 
   3   5   3       53.02       54.34      2.91 o 
   4   5   3      131.41      153.44      4.37 o 
   5   5   3        8.26       12.14      2.15 o 
   6   5   3       13.68        9.75      2.44 o 
   7   5   3        2.74        3.54      3.39 o 
   8   5   3       24.96       32.47     13.48 o 
   9   5   3       22.54       34.65     17.26 o 
  10   5   3        5.94       11.45     14.36 o 
 -10   6   3       15.65       13.05     10.12 o 
  -9   6   3        0.05       10.58      8.80 o 
  -8   6   3       67.51       34.91      9.89 o 
  -7   6   3       58.25       54.81      7.08 o 
  -6   6   3       58.81       63.30      3.81 o 
  -5   6   3       37.84       45.48      5.01 o 
  -4   6   3       70.94       72.66      5.11 o 
  -3   6   3      307.74      316.92      6.67 o 
  -2   6   3      370.79      410.17      7.91 o 
  -1   6   3       36.29       30.20      2.59 o 
   0   6   3        8.09       12.10      2.02 o 
   1   6   3      186.94      201.24      5.55 o 
   2   6   3      573.76      620.39     10.47 o 
   3   6   3       47.31       42.21      2.90 o 
   4   6   3        9.50       16.67      2.51 o 
   5   6   3       13.65       10.77      2.90 o 
   6   6   3        1.02       -1.35      2.42 o 
   7   6   3        0.70       -2.95      3.75 o 
   8   6   3        0.29       -0.45      3.68 o 
   9   6   3        1.02       -5.88      7.95 o 
  10   6   3       27.71       35.79     25.87 o 
 -10   7   3       12.98       11.96      4.54 o 
  -9   7   3       11.89       16.35      4.45 o 
  -8   7   3        0.11       -1.39      7.26 o 
  -7   7   3       11.00       14.13      8.26 o 
  -6   7   3       10.90       10.31      3.11 o 
  -5   7   3        3.79        0.47      2.72 o 
  -4   7   3      233.32      237.54      6.34 o 
  -3   7   3       73.74       67.87      3.91 o 
  -2   7   3       10.00        7.87      3.36 o 
  -1   7   3      116.32      122.25      9.83 o 
   0   7   3        0.60       -1.75      1.75 o 
   1   7   3       30.04       31.86      3.60 o 
   2   7   3      129.84      122.47      5.41 o 
   3   7   3       92.96       95.00      4.82 o 
   4   7   3      118.93      117.57      5.52 o 
   5   7   3       55.55       50.33      3.79 o 
   6   7   3        0.42       -2.31      2.83 o 
   7   7   3        6.01        3.79      3.65 o 
   8   7   3        2.44       -5.32      5.32 o 
   9   7   3        9.22        6.57      7.68 o 
  -9   8   3        0.92        4.41      3.88 o 
  -8   8   3        1.36       -0.33      3.14 o 
  -7   8   3        0.07        3.59      4.18 o 
  -6   8   3       12.14       12.41      3.50 o 
  -5   8   3       23.90       23.91      3.83 o 
  -4   8   3       30.02       33.94      4.29 o 
  -3   8   3       81.16       72.82      4.86 o 
  -2   8   3        0.50        2.42      3.38 o 
  -1   8   3      123.43      136.74      6.44 o 
   0   8   3      149.34      157.44      7.56 o 
   1   8   3       19.96       13.59      2.54 o 
   2   8   3       48.72       61.23      4.34 o 
   3   8   3       27.16       26.86      3.45 o 
   4   8   3       21.53       24.51      3.52 o 
   5   8   3       29.27       29.26      3.68 o 
   6   8   3        0.04       -2.54      3.18 o 
   7   8   3        4.34        3.65      3.97 o 
   8   8   3        2.73        6.84      6.12 o 
  -8   9   3        0.04        0.44      3.93 o 
  -7   9   3       12.83       16.66      5.79 o 
  -6   9   3       40.67       40.16      6.53 o 
  -5   9   3        1.35       -1.44      3.85 o 
  -4   9   3        7.94        5.14      3.49 o 
  -3   9   3       37.52       28.20      4.40 o 
  -2   9   3        0.02        3.13      3.57 o 
  -1   9   3       10.47        5.71      3.45 o 
   0   9   3        2.10        2.30      3.11 o 
   1   9   3        0.50       -1.40      2.86 o 
   2   9   3        0.02       -1.43      2.75 o 
   3   9   3      111.12      116.83      6.13 o 
   4   9   3        6.42        9.09      3.95 o 
   5   9   3       20.32       26.32      4.75 o 
   6   9   3        0.13        2.80      5.63 o 
   7   9   3        3.96        1.16     10.70 o 
   8   9   3        0.04       -1.00      8.34 o 
  -7  10   3        1.12        5.65      5.90 o 
  -6  10   3        4.04        4.40      5.84 o 
  -5  10   3       33.85       37.71      5.78 o 
  -4  10   3        9.48        4.38      4.40 o 
  -3  10   3        2.11        1.00      4.09 o 
  -2  10   3        0.92       -0.19      3.74 o 
  -1  10   3       12.32       12.28      5.88 o 
   0  10   3        0.00       -4.97      4.97 o 
   1  10   3        0.67        0.44      4.28 o 
   2  10   3        2.72        0.60      4.46 o 
   3  10   3        8.07        8.18      4.12 o 
   4  10   3        2.21        6.64      4.08 o 
   5  10   3        8.88        9.88      5.19 o 
   6  10   3       12.34       20.63      7.13 o 
  -6  11   3        4.22       -0.67      5.94 o 
  -5  11   3        1.55        2.32      7.88 o 
  -4  11   3        0.39       -3.57      4.84 o 
  -3  11   3       17.24       13.37      6.68 o 
  -2  11   3       11.25       10.08      6.36 o 
  -1  11   3        0.66        2.10      5.86 o 
   0  11   3       10.55       15.34      6.41 o 
   1  11   3        0.16        4.55      5.74 o 
   2  11   3       12.79        4.32      6.16 o 
   3  11   3       10.13        7.57      6.77 o 
   4  11   3        4.05        3.09      7.34 o 
   5  11   3       11.29       11.74      9.96 o 
  -4  12   3        6.46        4.52      8.15 o 
  -3  12   3        0.27       -3.07      6.49 o 
  -2  12   3        2.37        2.39      6.56 o 
  -1  12   3       11.32       12.97      6.95 o 
   0  12   3        3.23        3.82      6.28 o 
   1  12   3        1.20        4.25      6.50 o 
   2  12   3        6.30        5.26      8.19 o 
   3  12   3        3.26        7.02      7.28 o 
 -12   0   4       53.47       43.09     12.74 o 
 -11   0   4        4.58        1.08      9.04 o 
 -10   0   4       56.52       40.70      8.88 o 
  -9   0   4      241.51      229.52     17.07 o 
  -8   0   4      200.48      199.17     15.14 o 
  -7   0   4      434.03      439.35     11.06 o 
  -6   0   4      873.93      868.68     23.40 o 
  -5   0   4      738.78      741.95     19.66 o 
  -4   0   4     2136.80     2255.26     87.85 o 
  -3   0   4       57.69       79.03      6.87 o 
  -1   0   4      564.72      433.25      8.65 o 
   1   0   4     7545.33     6956.82    107.23 o 
   2   0   4      259.57      213.64      4.26 o 
   3   0   4       13.02       13.01      1.32 o 
   4   0   4      304.97      366.56      8.19 o 
   5   0   4       25.18       28.27      5.86 o 
   6   0   4        9.26        8.81      4.05 o 
   7   0   4       12.13       10.99      4.99 o 
   8   0   4      106.33      110.36     12.97 o 
   9   0   4        1.02       29.12     10.66 o 
  10   0   4        6.89        7.10     10.89 o 
  11   0   4        0.59        2.70     12.59 o 
 -12   1   4        0.52       -9.46     18.73 o 
 -11   1   4       34.19       52.36     10.62 o 
 -10   1   4       46.14       47.65     10.43 o 
  -9   1   4       78.73       79.37      6.46 o 
  -8   1   4      812.06      838.52     15.18 o 
  -7   1   4      399.27      426.09      8.87 o 
  -6   1   4      694.83      714.00     10.92 o 
  -5   1   4       78.94       96.25      4.26 o 
  -4   1   4      344.74      319.76      8.70 o 
  -3   1   4       68.61       53.76      2.89 o 
  -2   1   4       20.94       19.08      1.15 o 
  -1   1   4     7857.87     7722.82    237.24 o 
   0   1   4     3597.88     3364.95     34.95 o 
   1   1   4     1894.32     1883.76     19.08 o 
   2   1   4      419.04      345.05      4.26 o 
   3   1   4       54.59       64.19      1.79 o 
   4   1   4      127.98      109.88      2.65 o 
   5   1   4       25.86       38.11      2.41 o 
   6   1   4        6.82        2.34      1.89 o 
   7   1   4      143.25      135.14      6.17 o 
   8   1   4       30.56       32.17      6.84 o 
   9   1   4        0.61       -4.92      6.20 o 
  10   1   4       11.64       13.42     13.28 o 
  11   1   4        0.62        3.05      8.75 o 
 -12   2   4       15.95        3.17     12.20 o 
 -11   2   4        0.52       -9.34      9.34 o 
 -10   2   4       24.73        6.33      9.04 o 
  -9   2   4       41.26       50.19      5.60 o 
  -8   2   4       51.49       65.64      8.49 o 
  -7   2   4      197.93      208.21      6.29 o 
  -6   2   4      309.18      281.87      6.11 o 
  -5   2   4      147.11      160.28      8.34 o 
  -4   2   4       76.71       90.27      4.82 o 
  -3   2   4      875.00      944.57     12.17 o 
  -2   2   4        6.10        6.31      0.95 o 
  -1   2   4      149.88      159.38      2.90 o 
   0   2   4       38.96       38.17      1.36 o 
   1   2   4      218.69      180.33      2.67 o 
   2   2   4     1516.85     1518.85     14.94 o 
   3   2   4     1331.58     1353.74     17.99 o 
   4   2   4      340.50      371.33      5.65 o 
   5   2   4      153.63      148.37      3.84 o 
   6   2   4      226.87      218.80      5.57 o 
   7   2   4       12.11        9.08      2.92 o 
   8   2   4      123.41      123.62      8.19 o 
   9   2   4        0.35        0.59      5.89 o 
  10   2   4        1.91        6.35     12.70 o 
  11   2   4        0.05        2.62     14.44 o 
 -12   3   4        1.50      -10.27     10.27 o 
 -11   3   4        0.31       -4.32     10.12 o 
 -10   3   4       16.81       12.74      9.65 o 
  -9   3   4        0.01        2.17      3.85 o 
  -8   3   4      417.78      414.04     13.98 o 
  -6   3   4       46.84       64.48      3.65 o 
  -5   3   4      336.44      360.97      7.82 o 
  -4   3   4      159.09      177.75      5.83 o 
  -3   3   4      410.73      395.13      7.61 o 
  -2   3   4        5.05        3.95      0.80 o 
  -1   3   4       22.36       21.62      1.18 o 
   0   3   4     1180.82     1255.22     14.75 o 
   1   3   4      207.00      198.05      3.02 o 
   2   3   4     1312.94     1424.09     14.75 o 
   3   3   4        0.94        1.02      1.41 o 
   4   3   4      241.35      240.73      4.92 o 
   5   3   4      193.11      195.26      4.87 o 
   6   3   4      211.43      193.64      5.05 o 
   7   3   4       22.96       18.61      3.86 o 
   8   3   4        6.23        6.84      4.34 o 
   9   3   4        0.83        7.41     13.40 o 
  10   3   4        0.51       18.97     16.60 o 
 -11   4   4        1.92       -9.50      9.50 o 
 -10   4   4        4.12       -2.86      9.11 o 
  -9   4   4       30.08       52.67     10.50 o 
  -8   4   4        3.72        8.00      4.02 o 
  -7   4   4       45.06       47.78      4.48 o 
  -6   4   4        7.19        3.52      2.73 o 
  -4   4   4       61.76       77.26      3.96 o 
  -3   4   4      339.55      340.30      7.89 o 
  -2   4   4        3.30        0.57      1.44 o 
  -1   4   4       19.38       10.18      3.18 o 
   0   4   4     1406.34     1488.85     20.36 o 
   1   4   4      352.48      347.02      5.76 o 
   2   4   4      733.94      810.50     11.41 o 
   3   4   4        5.66        5.64      1.47 o 
   4   4   4       47.31       44.76      2.48 o 
   5   4   4      363.96      370.57      7.68 o 
   6   4   4       47.90       38.72      3.29 o 
   7   4   4        0.13        0.03      3.27 o 
   8   4   4        0.04        4.03      4.22 o 
   9   4   4        0.12        8.69     11.89 o 
  10   4   4        4.11       18.95     13.28 o 
 -11   5   4        5.01        0.31     10.19 o 
 -10   5   4      100.77       98.39     14.44 o 
  -9   5   4       14.45       18.69      8.80 o 
  -8   5   4      104.53       88.51      6.92 o 
  -7   5   4       80.26       96.96      6.92 o 
  -6   5   4       14.14       24.95      5.48 o 
  -5   5   4      116.77      119.79      4.89 o 
  -4   5   4        2.55        8.52      3.94 o 
  -3   5   4      252.04      214.39      4.73 o 
  -2   5   4      146.73      144.41      3.99 o 
  -1   5   4        9.63       11.39      1.46 o 
   0   5   4     1437.64     1614.89     26.75 o 
   1   5   4     1930.55     2072.87     27.71 o 
   2   5   4        2.12        1.53      1.06 o 
   3   5   4       35.75       27.02      2.31 o 
   4   5   4      714.28      709.66     11.76 o 
   5   5   4       92.44       85.20      4.33 o 
   6   5   4       22.78       23.34      3.35 o 
   7   5   4       56.78       59.00      5.84 o 
   8   5   4        1.01       -2.60      5.92 o 
   9   5   4       24.55       25.99     10.73 o 
  10   5   4        4.77       16.64     15.60 o 
 -10   6   4        2.08        9.96      9.73 o 
  -9   6   4       60.60       66.65     12.05 o 
  -8   6   4       25.86       28.11      9.19 o 
  -7   6   4        9.59       13.33      5.03 o 
  -6   6   4       66.52       66.76      4.97 o 
  -5   6   4        0.43        0.59      3.37 o 
  -4   6   4       41.93       37.97      2.73 o 
  -3   6   4       17.38       21.62      2.91 o 
  -2   6   4      439.07      438.13      8.28 o 
  -1   6   4      127.23      130.20      4.59 o 
   0   6   4      516.78      575.37     12.25 o 
   1   6   4      374.30      339.49      7.38 o 
   2   6   4        0.13        0.05      2.06 o 
   3   6   4       37.47       38.46      3.74 o 
   4   6   4       35.00       41.45      3.03 o 
   5   6   4      386.18      414.55      9.70 o 
   6   6   4        0.86       -2.86      2.86 o 
   7   6   4        3.60        2.98      3.33 o 
   8   6   4       28.65       28.91      8.30 o 
   9   6   4        1.28       -3.36      5.72 o 
 -10   7   4       83.99       71.51     13.67 o 
  -9   7   4       26.62       21.93      9.81 o 
  -8   7   4        3.29       -1.24      7.18 o 
  -7   7   4       77.74       71.28     11.43 o 
  -6   7   4        9.93       13.36      3.34 o 
  -5   7   4        0.06       -0.56      2.67 o 
  -4   7   4      193.81      189.84      8.19 o 
  -3   7   4      355.34      338.96      9.40 o 
  -2   7   4       63.67       59.66      3.59 o 
  -1   7   4      253.26      255.71      7.54 o 
   0   7   4       38.33       36.79      3.18 o 
   1   7   4      269.45      293.09      7.23 o 
   2   7   4      779.19      798.86     14.61 o 
   3   7   4       30.32       21.25      3.19 o 
   4   7   4      132.52      137.82      6.14 o 
   5   7   4       17.04       13.90      3.16 o 
   6   7   4       23.79       18.30      3.66 o 
   7   7   4       22.70       20.56      6.17 o 
   8   7   4        2.86        8.55      4.58 o 
   9   7   4        4.95        3.53     11.82 o 
  -9   8   4       51.26       50.86      6.23 o 
  -8   8   4        8.71        9.41      4.57 o 
  -7   8   4        0.32        2.44      4.02 o 
  -6   8   4       79.46       73.03      6.78 o 
  -5   8   4       20.92       17.36      3.61 o 
  -4   8   4       31.08       17.99      3.77 o 
  -3   8   4        9.32        6.78      3.13 o 
  -2   8   4      539.20      531.58     11.45 o 
  -1   8   4        5.69       11.01      3.18 o 
   0   8   4       23.39       20.76      3.08 o 
   1   8   4      204.52      194.89      5.75 o 
   2   8   4        0.78       -1.25      2.57 o 
   3   8   4        9.92        6.69      2.90 o 
   4   8   4        8.26        4.73      3.07 o 
   5   8   4       37.17       39.99      4.14 o 
   6   8   4        0.41       -2.00      3.88 o 
   7   8   4       11.66       11.04      5.97 o 
   8   8   4       10.19       10.85      5.05 o 
  -8   9   4       12.52       23.60      6.12 o 
  -7   9   4       53.20       52.51      6.97 o 
  -6   9   4        8.07        8.59      5.15 o 
  -5   9   4        4.89       -0.21      3.84 o 
  -4   9   4       30.98       28.85      4.83 o 
  -3   9   4       28.45       28.45      4.38 o 
  -2   9   4        1.12       -3.19      3.19 o 
  -1   9   4       62.77       65.44      5.52 o 
   0   9   4        0.12       -2.99      2.99 o 
   1   9   4       15.51        7.88      3.22 o 
   2   9   4       57.11       44.19      4.68 o 
   3   9   4       24.06       16.97      4.07 o 
   4   9   4      129.38      153.92      7.93 o 
   5   9   4        0.36        2.65      3.94 o 
   6   9   4        0.18        0.67      6.60 o 
   7   9   4        6.40        4.43      6.57 o 
  -7  10   4        1.15        2.92      5.82 o 
  -6  10   4       16.74       10.55      6.72 o 
  -5  10   4        0.13        2.18      4.48 o 
  -4  10   4        0.27        3.19      4.30 o 
  -3  10   4        1.47       -3.81      3.82 o 
  -2  10   4        5.88        2.97      3.95 o 
  -1  10   4        2.83       -0.27      6.64 o 
   0  10   4       12.87        6.77      5.53 o 
   1  10   4        0.13       -0.44      4.14 o 
   2  10   4       23.67       24.70      5.41 o 
   3  10   4        6.88        9.84      4.08 o 
   4  10   4        1.67        2.48      4.10 o 
   5  10   4       12.79        7.71      5.23 o 
   6  10   4       10.45       14.57      7.12 o 
  -6  11   4        3.99        3.49      6.06 o 
  -5  11   4        1.11        1.70      6.33 o 
  -4  11   4        2.61        0.12      4.49 o 
  -3  11   4        1.04       -3.31      5.87 o 
  -2  11   4        9.41        8.14      6.05 o 
  -1  11   4        0.01       -5.26      5.26 o 
   0  11   4        6.04        2.14      5.95 o 
   1  11   4        0.58       -2.41      5.43 o 
   2  11   4       10.37        7.13     11.31 o 
   3  11   4       10.53        4.76      6.70 o 
   4  11   4       24.32       13.26      7.37 o 
   5  11   4        8.60       22.40     10.89 o 
  -4  12   4        6.26       10.48      7.26 o 
  -3  12   4        2.08        4.94      6.85 o 
  -2  12   4        6.20        6.13      6.76 o 
  -1  12   4        0.31       -5.25     10.00 o 
   0  12   4        2.10       -2.79      6.11 o 
   1  12   4        2.67       -6.41      6.41 o 
   2  12   4        0.16        0.97      6.60 o 
   3  12   4        0.08       -4.32      9.34 o 
 -12   1   5        0.00      -11.01     11.01 o 
 -11   1   5        7.43       -1.08      9.34 o 
 -10   1   5       15.31        3.09      8.50 o 
  -9   1   5       11.16        9.69      4.19 o 
  -7   1   5      213.32      245.89      5.59 o 
  -6   1   5      109.36      138.54      8.03 o 
  -5   1   5      510.55      516.78      8.00 o 
  -4   1   5     1455.34     1473.91     21.72 o 
  -3   1   5      131.91      120.27      2.96 o 
  -2   1   5       20.07       17.23      1.37 o 
  -1   1   5      146.82      122.54      2.10 o 
   0   1   5      441.93      398.97      5.11 o 
   1   1   5      657.90      623.32      7.14 o 
   2   1   5       14.13       10.87      0.91 o 
   3   1   5      104.30       93.81      2.34 o 
   4   1   5       36.56       39.70      1.85 o 
   5   1   5      180.52      166.15      5.09 o 
   6   1   5        2.16        0.08      2.24 o 
   7   1   5        8.83        9.95      3.34 o 
   8   1   5        2.73       -2.93      5.94 o 
   9   1   5        1.63        3.69      6.94 o 
  10   1   5        7.07       25.03      8.59 o 
  11   1   5        1.05        4.32     11.93 o 
 -12   2   5       12.93      -10.66     10.66 o 
 -11   2   5        0.97       -8.88      8.88 o 
 -10   2   5       33.47       29.04      9.81 o 
  -9   2   5        5.84        5.27      4.02 o 
  -8   2   5      328.69      336.72     10.17 o 
  -7   2   5      257.76      270.43      6.31 o 
  -6   2   5      572.27      620.66     10.21 o 
  -5   2   5      772.86      785.75     11.78 o 
  -4   2   5      242.75      230.53      4.65 o 
  -3   2   5      282.12      249.56      4.04 o 
  -2   2   5      621.45      565.52      7.32 o 
  -1   2   5       37.24       42.67      1.35 o 
   0   2   5      120.98      115.01      2.39 o 
   1   2   5      678.21      593.37      6.92 o 
   2   2   5       67.50       70.25      2.14 o 
   3   2   5      167.10      159.89      3.11 o 
   4   2   5      351.03      320.58      5.61 o 
   5   2   5       76.23       70.97      3.01 o 
   6   2   5       16.35       20.35      2.59 o 
   7   2   5      148.03      144.03     11.70 o 
   8   2   5        2.61        8.15      7.38 o 
   9   2   5       14.80       22.01      7.34 o 
  10   2   5        1.08        8.86     12.51 o 
 -12   3   5       14.68      -10.89     10.89 o 
 -11   3   5       48.34       28.88     11.04 o 
 -10   3   5        1.27       -8.11      8.11 o 
  -9   3   5        8.55       11.32      4.02 o 
  -8   3   5      303.28      355.02     11.90 o 
  -7   3   5        9.47       15.21      2.72 o 
  -6   3   5        0.10        0.67      1.99 o 
  -5   3   5       28.19       27.06      2.19 o 
  -4   3   5     1087.44     1170.73     17.45 o 
  -3   3   5       21.79       17.64      1.64 o 
  -2   3   5       31.69       45.80      1.79 o 
  -1   3   5        2.52        4.95      0.79 o 
   0   3   5      210.72      183.96      3.09 o 
   1   3   5       60.20       58.19      1.98 o 
   2   3   5       89.45      112.83      2.94 o 
   3   3   5      859.40      831.63     11.44 o 
   4   3   5        0.02       -1.50      1.53 o 
   5   3   5      208.28      198.95      5.14 o 
   6   3   5       25.13       30.69      2.74 o 
   7   3   5       50.87       53.47      5.08 o 
   8   3   5        0.11        5.49      4.59 o 
   9   3   5        8.05        4.64     12.20 o 
  10   3   5       88.42      133.57     37.15 o 
 -11   4   5       19.31       17.76     10.58 o 
 -10   4   5       88.90       85.18     12.97 o 
  -9   4   5       18.07       15.07      4.43 o 
  -8   4   5       41.07       33.15      4.86 o 
  -7   4   5      147.40      145.15      7.73 o 
  -6   4   5      102.32      104.10      5.47 o 
  -5   4   5      254.91      255.48      7.18 o 
  -4   4   5      213.92      181.66      5.10 o 
  -3   4   5      192.95      226.79      4.98 o 
  -2   4   5       64.22       59.76      2.17 o 
  -1   4   5      660.27      675.18      9.27 o 
   0   4   5      300.80      332.32      6.18 o 
   1   4   5      619.21      576.24      7.86 o 
   2   4   5       66.28       50.80      2.39 o 
   3   4   5       30.08       29.58      2.61 o 
   4   4   5      280.10      274.17      5.80 o 
   5   4   5        0.66       -0.89      2.13 o 
   6   4   5      129.59      131.57      5.33 o 
   7   4   5       92.13       96.86      7.59 o 
   8   4   5       78.94       80.11      6.94 o 
   9   4   5       54.57       64.15      9.92 o 
  10   4   5        5.19        6.70     16.76 o 
 -11   5   5        5.95        5.87      9.73 o 
 -10   5   5        3.90       14.52      9.27 o 
  -9   5   5        0.10        1.78      7.41 o 
  -8   5   5       57.06       64.19      6.06 o 
  -7   5   5       34.34       32.24      4.90 o 
  -6   5   5        0.96        8.47      3.38 o 
  -5   5   5       57.61       66.10      5.50 o 
  -4   5   5      588.56      594.32     11.05 o 
  -3   5   5        0.17       -1.29      1.29 o 
  -2   5   5        7.59        6.05      1.55 o 
   0   5   5      164.10      176.29      6.23 o 
   1   5   5      135.50      146.44      4.24 o 
   2   5   5      105.08       96.51      3.44 o 
   3   5   5       96.16      100.26      3.75 o 
   4   5   5       37.67       36.03      3.47 o 
   5   5   5       58.69       48.51      4.00 o 
   6   5   5       28.85       26.44      3.44 o 
   7   5   5       31.78       29.66      5.10 o 
   8   5   5        0.05        0.56      5.41 o 
   9   5   5        0.57        2.33      9.31 o 
  10   5   5       59.53      120.33     53.48 o 
 -10   6   5        7.60        1.47      9.04 o 
  -9   6   5        0.00        9.65      8.57 o 
  -8   6   5       29.92       23.25      8.80 o 
  -7   6   5       29.77       39.22      6.37 o 
  -6   6   5      200.14      206.80      8.68 o 
  -5   6   5      209.12      200.80      7.28 o 
  -4   6   5      218.04      213.68      5.81 o 
  -3   6   5       68.23       67.95      3.34 o 
  -2   6   5      182.41      179.52      8.29 o 
  -1   6   5       50.19       47.73      3.16 o 
   0   6   5        1.55        0.03      1.30 o 
   1   6   5       25.16       22.17      2.23 o 
   2   6   5       47.55       50.00      2.89 o 
   3   6   5        7.99        4.97      2.45 o 
   4   6   5      361.89      372.20      8.28 o 
   5   6   5       21.83       17.26      3.92 o 
   6   6   5        8.71        1.77      3.09 o 
   7   6   5        4.34        2.23      5.27 o 
   8   6   5        6.49       -1.35      9.27 o 
   9   6   5       16.71       14.93      7.99 o 
 -10   7   5        0.26        9.42      9.65 o 
  -9   7   5        1.05       -3.63      7.95 o 
  -8   7   5       10.24        9.73      7.72 o 
  -7   7   5       54.03       53.29     10.27 o 
  -6   7   5       25.98       34.42      4.41 o 
  -5   7   5       96.05       89.24      4.70 o 
  -4   7   5      118.34      122.52      6.13 o 
  -3   7   5       26.53       23.15      2.93 o 
  -2   7   5       46.26       46.43      3.38 o 
  -1   7   5        7.96        3.23      2.57 o 
   0   7   5        9.12        4.64      1.61 o 
   1   7   5      107.49      102.35      4.36 o 
   2   7   5      407.99      419.56      9.64 o 
   3   7   5       16.88       15.27      3.03 o 
   4   7   5        0.61        0.57      2.55 o 
   5   7   5        2.20       -0.41      2.79 o 
   6   7   5        0.03       -3.78      3.78 o 
   7   7   5        3.48        3.68      4.33 o 
   8   7   5        0.02       -5.95     11.20 o 
   9   7   5       11.53       12.04     12.05 o 
  -9   8   5        5.45       18.92     10.19 o 
  -8   8   5       15.15       14.59      4.66 o 
  -7   8   5        0.11        2.88      3.97 o 
  -6   8   5        2.74        1.34      6.14 o 
  -5   8   5        4.48       -0.91      3.00 o 
  -4   8   5       46.25       44.15      4.48 o 
  -3   8   5       24.47       17.16      3.78 o 
  -2   8   5        2.25        8.08      3.18 o 
  -1   8   5        0.93       -0.68      2.56 o 
   0   8   5        1.22       -1.85      1.85 o 
   1   8   5        0.18       -1.81      2.07 o 
   2   8   5        1.49        0.98      2.60 o 
   3   8   5       23.08       16.15      3.24 o 
   4   8   5        7.40        5.94      3.11 o 
   5   8   5        0.24       -2.22      3.52 o 
   6   8   5        1.68       -1.25      5.52 o 
   7   8   5       24.40       20.99      5.31 o 
   8   8   5        1.49       -2.16     14.75 o 
  -8   9   5       17.03       28.49      6.06 o 
  -7   9   5       15.41       17.36      5.63 o 
  -6   9   5       12.25       10.48      5.08 o 
  -5   9   5       18.63       20.54      7.10 o 
  -4   9   5        8.45        4.70      3.91 o 
  -3   9   5        9.72        8.50      3.76 o 
  -2   9   5       15.74       11.18      3.67 o 
  -1   9   5       17.70       16.16      3.71 o 
   0   9   5        2.69       -1.49      3.08 o 
   1   9   5       54.94       46.79      5.56 o 
   2   9   5       19.13       21.01      3.98 o 
   3   9   5       47.51       45.91      5.01 o 
   4   9   5       21.66       19.92      4.39 o 
   5   9   5        7.90        6.77      4.85 o 
   6   9   5        3.30        4.08      6.18 o 
   7   9   5        4.32        3.35      4.99 o 
  -7  10   5        7.64       10.01      5.96 o 
  -6  10   5       10.27        7.45      5.84 o 
  -5  10   5       13.78       15.32      4.84 o 
  -4  10   5        5.91        4.18      4.36 o 
  -3  10   5       10.24       11.48      4.54 o 
  -2  10   5        0.00       -1.56      3.86 o 
  -1  10   5        8.02        4.71      5.45 o 
   0  10   5       12.66        2.54      5.48 o 
   1  10   5       16.07       14.99      5.06 o 
   2  10   5        6.02        1.67      4.43 o 
   3  10   5        1.37        0.67      4.45 o 
   4  10   5        5.33        3.38      4.86 o 
   5  10   5        0.24       -0.60      5.08 o 
   6  10   5        0.01       -0.58      6.35 o 
  -6  11   5        0.80       -4.63      6.64 o 
  -5  11   5        2.65        3.67      7.07 o 
  -4  11   5        0.02       -4.26      4.26 o 
  -3  11   5       15.79       12.56      6.65 o 
  -2  11   5        4.10        0.63      5.83 o 
  -1  11   5        0.80       -2.21      5.79 o 
   0  11   5        3.74        1.74      5.73 o 
   1  11   5        1.57       -4.87      5.41 o 
   2  11   5        1.63        2.34      6.00 o 
   3  11   5       17.48       20.20      7.59 o 
   4  11   5        0.56        3.52      6.81 o 
  -3  12   5        0.64       -4.93      6.57 o 
  -2  12   5        1.30       -1.09      6.36 o 
  -1  12   5        1.20       -6.12      6.28 o 
   0  12   5        0.16       -1.38      6.32 o 
   1  12   5        2.35        0.34      6.56 o 
   2  12   5        1.27        1.41      6.98 o 
 -12   0   6       46.63       16.06     11.51 o 
 -11   0   6       16.03        6.95      8.88 o 
 -10   0   6       53.26       41.78      8.42 o 
  -9   0   6       52.26       70.97      7.03 o 
  -8   0   6      633.01      583.37     16.42 o 
  -7   0   6       20.78       22.76      4.47 o 
  -6   0   6     1961.31     1795.51     42.97 o 
  -5   0   6      432.97      474.75     13.49 o 
  -4   0   6       25.83       41.32      4.71 o 
  -3   0   6      649.24      545.62      9.68 o 
  -1   0   6     6459.78     6033.11     97.20 o 
   0   0   6     5036.32     4741.07     90.39 o 
   1   0   6       18.80       31.87      1.99 o 
   2   0   6       66.33       58.32      3.09 o 
   3   0   6      988.73      929.47     26.71 o 
   4   0   6       12.85       14.58      2.09 o 
   5   0   6        5.97        2.65      3.55 o 
   6   0   6       35.11       26.72      5.86 o 
   7   0   6       79.81       72.13     11.82 o 
   8   0   6      192.93      244.81     20.54 o 
   9   0   6        5.16       -1.54     10.27 o 
  10   0   6       18.41       25.33     12.82 o 
 -11   1   6        4.68       -8.34      8.34 o 
 -10   1   6        0.05       -6.49      7.65 o 
  -9   1   6       59.47       66.51      5.74 o 
  -8   1   6      627.41      631.90     12.26 o 
  -7   1   6       79.50       80.66      4.20 o 
  -6   1   6       58.13       71.76      5.24 o 
  -5   1   6      233.49      214.49      5.92 o 
  -4   1   6        6.88        4.01      1.35 o 
  -3   1   6     1158.65     1087.95     18.20 o 
  -2   1   6     3754.31     3711.75     41.14 o 
  -1   1   6      428.98      363.80      4.83 o 
   0   1   6      129.89      149.93      3.07 o 
   1   1   6     1916.61     1907.51     19.64 o 
   2   1   6      508.28      469.04      6.64 o 
   3   1   6       41.98       37.24      1.95 o 
   4   1   6       20.60       20.09      1.73 o 
   5   1   6       14.91       17.95      2.08 o 
   6   1   6      805.13      775.82     15.16 o 
   7   1   6       35.07       35.41      7.21 o 
   8   1   6        5.08       12.16      6.89 o 
   9   1   6       41.87       44.80      8.95 o 
  10   1   6       14.52       14.13      8.99 o 
 -12   2   6       15.07      -10.81     10.81 o 
 -11   2   6        9.20       -9.11      9.11 o 
 -10   2   6        7.07       -2.43      5.76 o 
  -9   2   6       14.16        6.52      4.18 o 
  -8   2   6      506.21      529.91     18.02 o 
  -7   2   6        4.44       12.74      3.72 o 
  -6   2   6      542.00      529.31      9.03 o 
  -5   2   6        0.26        6.29      2.36 o 
  -4   2   6       31.49       33.13      1.88 o 
  -3   2   6      790.92      796.12      9.93 o 
  -2   2   6        0.07        0.62      0.89 o 
  -1   2   6      110.64      119.06      2.48 o 
   0   2   6     1499.52     1594.42     15.67 o 
   1   2   6        0.12       -0.93      0.93 o 
   2   2   6     1072.05     1073.17     14.01 o 
   3   2   6        3.49        3.60      1.07 o 
   4   2   6      113.39      103.72      3.01 o 
   5   2   6      247.84      247.44      5.37 o 
   6   2   6      101.66       99.04      4.97 o 
   7   2   6      118.85      115.15      6.98 o 
   8   2   6       63.96       63.19      6.76 o 
   9   2   6        3.85        3.29      7.16 o 
  10   2   6        8.91        6.17      9.81 o 
 -12   3   6        3.43      -10.27     10.27 o 
 -11   3   6        0.02       -2.09      9.19 o 
 -10   3   6       18.57        7.34      8.73 o 
  -9   3   6        8.59        2.11      3.98 o 
  -8   3   6      128.88      143.42     13.92 o 
  -7   3   6      147.29      148.24      5.61 o 
  -6   3   6       14.80       13.42      2.09 o 
  -5   3   6        2.35        4.42      1.51 o 
  -4   3   6      203.11      231.85      5.15 o 
  -3   3   6       73.15       68.82      2.86 o 
  -2   3   6      126.28      114.11      2.87 o 
  -1   3   6       73.56       72.59      3.03 o 
   0   3   6       16.44       14.24      1.60 o 
   1   3   6      504.12      557.98      7.55 o 
   2   3   6       22.49       23.29      1.78 o 
   3   3   6      537.21      526.58      9.37 o 
   4   3   6        1.87        2.00      1.86 o 
   5   3   6       30.92       29.90      2.67 o 
   6   3   6      332.75      341.40      9.25 o 
   7   3   6        0.64       -0.55      3.81 o 
   8   3   6        3.73       10.39      5.01 o 
   9   3   6        3.54        3.55     16.87 o 
  10   3   6        2.98       11.53     10.00 o 
 -11   4   6        0.00       -4.71      9.11 o 
 -10   4   6       22.16       26.18      9.89 o 
  -9   4   6        0.15        0.83      3.70 o 
  -8   4   6      119.92      119.10      7.36 o 
  -7   4   6        3.68        3.52      2.97 o 
  -6   4   6        0.00        3.54      2.48 o 
  -5   4   6      159.77      153.32      4.92 o 
  -4   4   6       44.97       44.64      2.96 o 
  -3   4   6       10.30       11.05      1.54 o 
  -2   4   6        6.93        6.26      1.24 o 
  -1   4   6       21.70       16.92      1.32 o 
   0   4   6      801.60      802.28     10.39 o 
   1   4   6       44.63       43.43      2.63 o 
   2   4   6      132.85      145.06      3.50 o 
   3   4   6       61.70       62.46      3.56 o 
   4   4   6       89.55       89.30      4.31 o 
   5   4   6       27.24       20.73      3.20 o 
   6   4   6        1.04        0.28      2.81 o 
   7   4   6        0.85        3.61      4.45 o 
   8   4   6        1.18        6.98      6.13 o 
   9   4   6       12.88       14.07      9.54 o 
  10   4   6        0.68        3.67     16.30 o 
 -11   5   6        1.89       -3.32      8.96 o 
 -10   5   6       21.19       24.40      9.89 o 
  -9   5   6       21.41       28.34      9.04 o 
  -8   5   6        0.39        0.51      3.55 o 
  -7   5   6        4.69        3.11      4.05 o 
  -6   5   6       92.18      106.16      6.08 o 
  -5   5   6        7.97       14.39      3.44 o 
  -4   5   6        3.43       12.35      3.15 o 
  -3   5   6        2.10       -0.61      1.25 o 
  -2   5   6       10.34       13.30      1.59 o 
  -1   5   6      171.26      181.09      4.70 o 
   0   5   6       39.42       32.89      2.52 o 
   1   5   6        2.42        1.78      1.56 o 
   2   5   6       49.49       53.16      2.82 o 
   3   5   6        7.84        3.97      2.08 o 
   4   5   6      140.23      157.01      6.16 o 
   5   5   6      429.88      444.59     11.80 o 
   6   5   6       12.65       18.61      3.38 o 
   7   5   6        0.01       -2.90      4.19 o 
   8   5   6       13.46        7.19      6.27 o 
   9   5   6       18.67       15.43     17.34 o 
 -10   6   6       47.22       32.36     10.73 o 
  -9   6   6        2.44        1.62      7.57 o 
  -8   6   6        2.99        0.90     10.35 o 
  -7   6   6        0.18        0.17      8.07 o 
  -6   6   6       11.92       18.15      3.98 o 
  -5   6   6       33.72       31.93      4.44 o 
  -4   6   6        6.96        6.27      2.08 o 
  -3   6   6       93.33       84.36      3.54 o 
  -2   6   6       31.91       25.73      2.55 o 
  -1   6   6       27.18       24.54      2.88 o 
   0   6   6      162.84      167.74      5.08 o 
   1   6   6      265.48      255.51      5.93 o 
   2   6   6       51.21       48.42      3.57 o 
   3   6   6       95.44       79.03      4.48 o 
   4   6   6      157.83      166.77      7.55 o 
   5   6   6        7.08        9.42      3.37 o 
   6   6   6        0.24        0.63      3.75 o 
   7   6   6       40.42       34.34      6.98 o 
   8   6   6       40.64       51.34      8.32 o 
   9   6   6        1.85        7.57     10.27 o 
 -10   7   6        2.55        0.93      8.96 o 
  -9   7   6       26.62       34.52     10.27 o 
  -8   7   6        4.20       -5.48      6.95 o 
  -7   7   6       21.93       25.95      8.96 o 
  -6   7   6       13.16       15.80      3.51 o 
  -5   7   6       29.79       31.04      3.64 o 
  -4   7   6       28.84       31.10      3.41 o 
  -3   7   6       71.16       65.88      3.85 o 
  -2   7   6      207.33      196.39      6.43 o 
  -1   7   6      205.81      205.96      6.41 o 
   0   7   6        0.26       -0.52      1.88 o 
   1   7   6      384.35      352.55      7.57 o 
   2   7   6       37.32       39.60      2.98 o 
   3   7   6       13.11        9.57      2.87 o 
   4   7   6       17.16       20.72      3.10 o 
   5   7   6       86.92       79.91      5.68 o 
   6   7   6       21.75       19.49      4.20 o 
   7   7   6        9.08        2.30      5.77 o 
   8   7   6        8.26        0.75      6.41 o 
  -9   8   6        3.82       11.43      9.73 o 
  -8   8   6        0.00       -6.95      6.95 o 
  -7   8   6        8.70       14.11      4.37 o 
  -6   8   6       13.60        8.83      4.52 o 
  -5   8   6        3.80       -0.55      2.68 o 
  -4   8   6       11.86        6.73      3.11 o 
  -3   8   6      266.87      273.93      9.10 o 
  -2   8   6       54.10       56.50      4.97 o 
  -1   8   6      104.61       95.02      5.19 o 
   0   8   6       66.63       65.48      3.90 o 
   1   8   6       60.19       60.54      3.61 o 
   2   8   6      164.92      160.83      6.27 o 
   3   8   6        1.37        0.65      2.71 o 
   4   8   6       61.54       60.40      5.31 o 
   5   8   6        2.61       -2.48      4.31 o 
   6   8   6        0.17        2.68      4.42 o 
   7   8   6        8.95        7.49      6.15 o 
   8   8   6        6.83        7.01     12.59 o 
  -8   9   6        2.78        7.74      5.30 o 
  -7   9   6        1.13        4.32      4.92 o 
  -6   9   6       14.15        9.09      5.17 o 
  -5   9   6        5.68        4.50      3.52 o 
  -4   9   6        9.95        6.33      4.09 o 
  -3   9   6        1.05       -3.34      3.87 o 
  -2   9   6      107.74      112.77      6.66 o 
  -1   9   6        3.31        6.11      3.99 o 
   0   9   6        0.34       -1.78      3.13 o 
   1   9   6        6.85        7.82      4.95 o 
   2   9   6       14.30       12.05      3.65 o 
   3   9   6       21.43       27.86      4.46 o 
   4   9   6        0.03       -4.18      4.35 o 
   5   9   6        8.97       13.26      5.17 o 
   6   9   6        5.04        4.27      5.01 o 
   7   9   6       10.81       14.35      7.16 o 
  -7  10   6        9.76        7.98      7.49 o 
  -6  10   6        2.81        5.19      5.55 o 
  -5  10   6       10.25        7.05      5.54 o 
  -4  10   6        0.25       -3.94      3.94 o 
  -3  10   6        4.83        8.79      4.43 o 
  -2  10   6        0.43        0.25      4.03 o 
  -1  10   6        2.16        3.12      5.32 o 
   0  10   6        1.72        5.36      5.51 o 
   1  10   6       19.55       19.30      5.10 o 
   2  10   6        4.61        3.98      4.55 o 
   3  10   6       37.07       36.16      7.55 o 
   4  10   6       33.24       37.12      7.97 o 
   5  10   6       17.60       13.03      5.83 o 
   6  10   6        0.42        1.60      6.06 o 
  -6  11   6        2.24        0.70      8.19 o 
  -5  11   6        5.12        0.47      7.38 o 
  -4  11   6        0.24       -4.31      4.31 o 
  -3  11   6        0.38       -0.14      6.22 o 
  -2  11   6        0.98        5.09      6.14 o 
  -1  11   6        0.00       -3.88      5.70 o 
   0  11   6        8.98       11.80      6.36 o 
   1  11   6        0.02        4.40      8.96 o 
   2  11   6        1.19       -2.48      5.99 o 
   3  11   6        8.10        5.02     13.28 o 
   4  11   6       10.13       11.60      7.30 o 
  -3  12   6        6.10       -1.32      6.89 o 
  -2  12   6        1.71        1.62      6.64 o 
  -1  12   6        0.26        4.94      6.56 o 
   0  12   6        2.14       -5.74      6.35 o 
   1  12   6        0.00       -5.98      6.37 o 
 -12   1   7        0.42       -9.58      9.58 o 
 -11   1   7        1.57       -7.95      7.95 o 
 -10   1   7        0.34       -8.82      9.61 o 
  -9   1   7        2.80       -0.13      3.66 o 
  -8   1   7      161.48      191.26     11.83 o 
  -7   1   7       28.51       30.83      2.40 o 
  -6   1   7      480.48      486.78      8.44 o 
  -5   1   7      107.86      108.91      3.58 o 
  -4   1   7       19.77       19.79      1.56 o 
  -3   1   7      369.56      372.64      6.65 o 
  -2   1   7      290.33      328.63      4.94 o 
  -1   1   7       34.79       30.91      1.34 o 
   0   1   7      284.14      306.85      4.10 o 
   1   1   7      747.50      762.03     10.54 o 
   2   1   7        4.50        3.59      1.33 o 
   3   1   7        4.72        5.64      1.53 o 
   4   1   7      164.25      182.19      4.59 o 
   5   1   7        1.23       -0.43      1.93 o 
   6   1   7       17.30       20.87      4.05 o 
   7   1   7        5.15        6.98      6.57 o 
   8   1   7        2.89        7.30      7.29 o 
   9   1   7        0.01        0.40      7.71 o 
  10   1   7        4.45        4.71      9.40 o 
 -12   2   7        0.12       -9.50      9.50 o 
 -10   2   7       44.24       40.65      5.60 o 
  -9   2   7        0.40       -3.28      3.28 o 
  -8   2   7       36.12       47.27      7.15 o 
  -7   2   7      253.13      245.26      5.89 o 
  -6   2   7       16.73       26.17      2.28 o 
  -5   2   7        0.76        0.03      1.12 o 
  -4   2   7     1762.18     1738.89     25.41 o 
  -3   2   7       29.60       24.67      1.64 o 
  -2   2   7      741.78      753.91     10.32 o 
  -1   2   7      128.18      115.73      3.34 o 
   0   2   7      897.43      863.74     12.56 o 
   1   2   7        1.27        3.27      1.56 o 
   2   2   7      100.00       93.26      3.49 o 
   3   2   7      474.07      526.22      7.23 o 
   4   2   7      589.58      593.91      8.77 o 
   5   2   7      207.97      199.17      5.46 o 
   6   2   7        8.05        6.88      2.57 o 
   7   2   7       18.63       20.33      4.71 o 
   8   2   7       27.66       25.43      6.01 o 
   9   2   7        6.24       11.28      8.03 o 
  10   2   7       15.59       20.57     14.52 o 
 -12   3   7       17.48       -0.70     10.50 o 
 -11   3   7        0.00       -8.42      8.42 o 
 -10   3   7       68.97       60.01     11.28 o 
  -9   3   7        0.41       -3.19      3.19 o 
  -8   3   7       96.44      117.79      6.97 o 
  -7   3   7       12.11       13.32      2.36 o 
  -6   3   7      540.50      532.74      9.44 o 
  -5   3   7        7.41        8.86      1.69 o 
  -4   3   7        1.97       -0.49      1.35 o 
  -3   3   7      276.15      269.20      4.44 o 
  -2   3   7      150.29      108.49      3.20 o 
  -1   3   7       80.42       73.22      2.30 o 
   0   3   7      350.85      376.35      6.82 o 
   1   3   7     1496.89     1490.83     20.46 o 
   2   3   7     1121.34     1031.66     15.05 o 
   3   3   7       91.39      103.59      3.68 o 
   4   3   7      339.48      334.60      7.44 o 
   5   3   7       33.75       33.84      3.19 o 
   6   3   7      348.57      388.62      9.61 o 
   7   3   7        7.20        7.50      4.74 o 
   8   3   7       63.93       87.49     14.63 o 
   9   3   7       34.43       38.19     13.51 o 
  10   3   7       14.81       19.15     19.27 o 
 -11   4   7       17.88       11.97      9.42 o 
 -10   4   7       12.02        5.02      8.42 o 
  -9   4   7       32.63       34.56      5.04 o 
  -8   4   7       49.58       51.28      5.21 o 
  -7   4   7      119.88      109.01      5.91 o 
  -6   4   7        0.32        0.73      2.11 o 
  -5   4   7        0.81        0.92      2.14 o 
  -4   4   7      326.44      320.68      7.33 o 
  -3   4   7       10.23       10.18      1.46 o 
  -2   4   7        0.04        1.34      1.33 o 
  -1   4   7        0.07       -0.79      0.79 o 
   0   4   7     1390.59     1348.32     20.50 o 
   1   4   7      176.37      139.13      3.64 o 
   2   4   7        7.07        7.13      1.74 o 
   3   4   7      209.12      198.59      5.47 o 
   4   4   7      889.32      928.54     18.63 o 
   5   4   7        0.31       -0.94      2.56 o 
   6   4   7        5.68        5.55      3.07 o 
   7   4   7      120.81      118.94     17.14 o 
   8   4   7       93.57       92.33     10.13 o 
   9   4   7       11.57       11.86     18.46 o 
 -11   5   7        4.58       -8.03      8.03 o 
 -10   5   7       19.34       39.70     10.58 o 
  -9   5   7        0.02       -1.98      4.85 o 
  -8   5   7       41.99       42.65      5.32 o 
  -7   5   7        0.51       -3.13      3.13 o 
  -6   5   7      288.49      291.25     10.98 o 
  -5   5   7      134.00      118.74      5.81 o 
  -4   5   7        0.34       -1.41      1.58 o 
  -3   5   7       73.19       81.45      3.37 o 
  -2   5   7      109.39      119.50      3.99 o 
  -1   5   7       40.58       31.06      2.14 o 
   0   5   7       16.31       15.75      1.99 o 
   1   5   7      316.34      330.99      6.20 o 
   2   5   7      267.86      268.29      5.66 o 
   3   5   7      151.89      167.37      6.91 o 
   4   5   7       90.18       86.07      5.61 o 
   5   5   7       34.35       33.01      5.18 o 
   6   5   7       85.46       71.22      5.49 o 
   7   5   7       37.99       43.73      7.70 o 
   8   5   7        9.32        8.82     12.78 o 
   9   5   7       33.96       32.94     19.81 o 
 -10   6   7        0.49       -0.77      8.57 o 
  -9   6   7        0.67       -4.48      7.34 o 
  -8   6   7        8.58        1.04      5.50 o 
  -7   6   7      122.64      115.60     11.62 o 
  -6   6   7       62.34       61.25     11.08 o 
  -5   6   7       34.58       34.65      3.23 o 
  -4   6   7      274.52      272.50      6.80 o 
  -3   6   7        8.62       10.78      2.15 o 
  -2   6   7       71.32       69.62      3.33 o 
  -1   6   7        4.79        2.54      1.89 o 
   0   6   7       44.50       49.85      3.98 o 
   1   6   7      237.26      226.16      6.72 o 
   2   6   7       78.85       68.24      3.60 o 
   3   6   7       65.27       60.06      3.72 o 
   4   6   7       28.37       18.42      4.21 o 
   5   6   7        1.37       -0.27      3.29 o 
   6   6   7        0.00       -1.08      3.93 o 
   7   6   7        6.51        6.57      6.29 o 
   8   6   7        8.70        9.31     20.74 o 
   9   6   7       16.66       21.34     17.84 o 
 -10   7   7        0.06       -5.41      8.11 o 
  -9   7   7        2.57        0.62      8.03 o 
  -8   7   7        8.32       -6.80      7.03 o 
  -7   7   7        1.18       -4.09      6.72 o 
  -6   7   7       78.29       80.61      5.66 o 
  -5   7   7       47.24       42.48      3.97 o 
  -4   7   7        3.78       -2.61      2.80 o 
  -3   7   7        9.54       10.38      3.21 o 
  -2   7   7        2.56        1.78      2.41 o 
  -1   7   7        0.60       -1.17      2.42 o 
   0   7   7        3.07        2.15      2.19 o 
   1   7   7        3.08        4.32      2.19 o 
   2   7   7       55.23       49.41      3.24 o 
   3   7   7        0.58       -1.42      2.34 o 
   4   7   7       18.03       13.29      3.43 o 
   5   7   7        1.76       -3.69      3.90 o 
   6   7   7        8.33        7.28      6.06 o 
   7   7   7       11.89       -0.04      7.07 o 
   8   7   7        3.49       -0.80     17.53 o 
  -9   8   7        5.72        5.95      9.19 o 
  -8   8   7        1.10       -0.23      7.88 o 
  -7   8   7        0.93        0.15      3.83 o 
  -6   8   7        0.32       -2.38      3.77 o 
  -5   8   7        8.30        4.33      3.65 o 
  -4   8   7        0.51       -1.50      2.86 o 
  -3   8   7       43.72       40.10      4.25 o 
  -2   8   7       62.59       64.07      5.25 o 
  -1   8   7        8.28        7.93      3.51 o 
   0   8   7        0.65       -0.08      3.09 o 
   1   8   7       37.34       27.37      3.16 o 
   2   8   7       19.74       16.00      3.53 o 
   3   8   7       24.87       20.94      3.51 o 
   4   8   7        1.04        1.75      3.64 o 
   5   8   7        4.47        1.76      3.88 o 
   6   8   7        2.24        1.11      5.73 o 
   7   8   7        0.74       -2.84      6.41 o 
  -8   9   7       15.14        8.47      5.41 o 
  -7   9   7        0.51       -3.76      4.66 o 
  -6   9   7        4.60        4.38      4.92 o 
  -5   9   7       10.87       11.16      4.31 o 
  -4   9   7        5.71        2.97      4.74 o 
  -3   9   7       33.40       36.97      4.72 o 
  -2   9   7        6.40        7.89      4.13 o 
  -1   9   7        4.47        7.15      3.81 o 
   0   9   7        3.71        3.30      4.83 o 
   1   9   7      105.96      100.59      7.34 o 
   2   9   7        1.55       -0.11      3.78 o 
   3   9   7        0.54       -3.99      4.10 o 
   4   9   7       15.62       15.73      4.35 o 
   5   9   7        5.27       12.07      4.59 o 
   6   9   7        4.08       -5.28      6.10 o 
  -7  10   7        4.79       -0.71      6.53 o 
  -6  10   7        0.37       -2.65      4.79 o 
  -5  10   7       13.59        6.95      5.44 o 
  -4  10   7        0.11       -3.60      3.60 o 
  -3  10   7       32.02       36.05      4.86 o 
  -2  10   7       16.99       17.27      4.74 o 
  -1  10   7       15.66       24.74      6.46 o 
   0  10   7       39.80       37.65      7.33 o 
   1  10   7        2.63        0.23      6.18 o 
   2  10   7        0.05        3.10      5.65 o 
   3  10   7       54.13       42.66      8.09 o 
   4  10   7        4.39        6.82      5.42 o 
   5  10   7        1.03        7.91      5.43 o 
  -5  11   7        3.87       -0.51      5.53 o 
  -4  11   7        0.19        3.18      4.15 o 
  -3  11   7        4.62        2.15      5.10 o 
  -2  11   7        6.79        9.25      6.47 o 
  -1  11   7        3.21       10.19      6.54 o 
   0  11   7        0.20        6.47      6.23 o 
   1  11   7       35.31       40.00      9.85 o 
   2  11   7        0.92       -1.74      7.30 o 
   3  11   7       12.17       11.37      7.21 o 
  -2  12   7        4.68        2.06      6.83 o 
  -1  12   7        0.01       -2.15      6.67 o 
   0  12   7        7.47        3.93      7.41 o 
 -10   0   8        3.81        2.32      3.71 o 
  -9   0   8        0.74        0.00      3.17 o 
  -7   0   8      112.91      114.76     13.44 o 
  -6   0   8      730.53      763.45     21.89 o 
  -5   0   8      392.53      371.51      9.20 o 
  -4   0   8      745.12      649.76     11.79 o 
  -3   0   8     2053.47     2121.75     39.85 o 
  -2   0   8     4692.85     4606.06     67.46 o 
  -1   0   8     5560.61     5528.83     93.46 o 
   0   0   8     3534.86     3535.23     56.04 o 
   1   0   8      134.74      123.52      5.30 o 
   2   0   8       41.22       33.28      3.47 o 
   3   0   8      125.93      111.55      5.56 o 
   4   0   8       26.81       30.44      3.55 o 
   5   0   8      403.87      400.89     17.93 o 
   6   0   8     1039.98     1110.92     31.91 o 
   7   0   8        7.46       14.67     10.66 o 
   8   0   8       47.99       53.29     13.36 o 
   9   0   8        3.32        4.63     11.82 o 
  10   0   8       20.11       23.94     14.83 o 
 -12   1   8       67.72       71.13     13.28 o 
 -11   1   8        8.71       -7.95      7.95 o 
 -10   1   8       30.94       21.14      6.95 o 
  -9   1   8       72.51       70.63      4.59 o 
  -8   1   8      181.55      168.74      6.41 o 
  -7   1   8       53.33       44.11      2.58 o 
  -6   1   8      526.47      503.00      9.38 o 
  -5   1   8     1119.92     1142.94     17.71 o 
  -4   1   8      318.60      335.40      7.29 o 
  -3   1   8        3.25        0.02      1.85 o 
  -2   1   8     3865.43     3856.57     48.00 o 
  -1   1   8       52.51       59.30      4.23 o 
   0   1   8     2466.03     2464.12     30.16 o 
   1   1   8      169.84      154.63      3.87 o 
   2   1   8     2252.66     2256.39     28.19 o 
   3   1   8       39.98       31.58      2.33 o 
   4   1   8        2.73        1.99      1.66 o 
   5   1   8       11.78        6.34      2.61 o 
   6   1   8       57.71       51.81      5.66 o 
   7   1   8       57.42       55.89      8.70 o 
   8   1   8       74.45       73.42      9.93 o 
   9   1   8       74.12       95.75     11.69 o 
  10   1   8        0.14       -7.41      9.54 o 
 -12   2   8        5.04       -9.50      9.50 o 
 -11   2   8        5.34       -2.47      8.50 o 
 -10   2   8        3.35       -4.50      4.50 o 
  -9   2   8        3.00       -2.09      3.72 o 
  -8   2   8      759.68      764.65     15.50 o 
  -7   2   8       72.80       70.36      3.40 o 
  -6   2   8      101.10       93.87      3.33 o 
  -5   2   8      215.73      205.50      4.60 o 
  -4   2   8      110.06      117.81      3.60 o 
  -3   2   8      167.82      177.11      3.81 o 
  -2   2   8      284.64      340.82      6.23 o 
  -1   2   8      428.81      419.13      6.53 o 
   0   2   8     1051.67     1001.89     14.50 o 
   1   2   8      282.41      264.37      6.25 o 
   2   2   8      588.45      579.36      9.65 o 
   3   2   8      315.48      338.52      6.01 o 
   4   2   8       59.57       55.55      2.58 o 
   5   2   8      200.34      196.71      5.59 o 
   6   2   8      625.99      652.92     13.86 o 
   7   2   8        1.81        2.34      4.86 o 
   8   2   8       21.54       14.14     11.58 o 
   9   2   8        0.59        5.84      8.44 o 
  10   2   8        4.76        8.25      9.60 o 
 -11   3   8        0.34       -5.79      8.03 o 
 -10   3   8        1.13       -5.10      5.10 o 
  -9   3   8        6.67        9.74      3.71 o 
  -8   3   8       79.34       78.35      4.91 o 
  -7   3   8       42.18       38.79      3.33 o 
  -6   3   8       35.25       40.91      2.76 o 
  -5   3   8       18.29       21.56      2.28 o 
  -4   3   8        0.19        0.36      1.42 o 
  -3   3   8      127.33      115.89      3.22 o 
  -2   3   8        8.50       10.40      1.59 o 
  -1   3   8       13.87       11.38      1.48 o 
   0   3   8        3.52        0.32      1.40 o 
   1   3   8        4.03        3.05      1.70 o 
   2   3   8      798.76      847.68     13.06 o 
   3   3   8      250.27      252.95      5.92 o 
   4   3   8       28.03       25.44      2.91 o 
   5   3   8       12.55        9.54      2.71 o 
   6   3   8        6.56        5.24      3.15 o 
   7   3   8       25.98       34.57      7.76 o 
   8   3   8        2.22       -0.14     20.20 o 
   9   3   8       22.46       25.91      9.03 o 
 -11   4   8        2.36       -2.78      8.65 o 
 -10   4   8        3.37        3.55      7.80 o 
  -9   4   8        5.53        0.75      3.52 o 
  -8   4   8       17.08       13.55      3.78 o 
  -7   4   8       41.98       33.20      3.71 o 
  -6   4   8      121.04      116.39      5.79 o 
  -5   4   8        6.27        0.49      2.18 o 
  -4   4   8        9.31        8.15      2.10 o 
  -3   4   8        5.66        6.20      1.49 o 
  -2   4   8       76.52       67.81      2.99 o 
  -1   4   8        0.86       -0.77      1.17 o 
   0   4   8       45.07       48.30      2.94 o 
   1   4   8        0.00       -1.54      1.54 o 
   2   4   8       84.98       81.16      3.59 o 
   3   4   8        9.48        8.39      1.97 o 
   4   4   8      100.42       96.03      5.78 o 
   5   4   8       56.85       43.79      3.70 o 
   6   4   8        0.51       -0.64      2.94 o 
   7   4   8        0.52        6.09      6.44 o 
   8   4   8        6.19        5.14      7.26 o 
   9   4   8        0.33        4.63     19.35 o 
 -11   5   8        1.17       -3.94      8.42 o 
 -10   5   8       11.63        9.42      8.34 o 
  -9   5   8       16.87       11.36      5.53 o 
  -8   5   8        0.81       -2.53      3.31 o 
  -7   5   8        4.00       -2.82      3.32 o 
  -6   5   8        3.14        8.56      4.66 o 
  -5   5   8        3.60        3.24      2.37 o 
  -4   5   8      123.20      109.24      3.81 o 
  -3   5   8       28.39       24.79      2.34 o 
  -2   5   8        5.12        8.18      1.95 o 
  -1   5   8      120.74      112.97      4.43 o 
   0   5   8      245.30      235.55      6.03 o 
   1   5   8       25.60       27.13      2.30 o 
   2   5   8      177.39      172.43      4.54 o 
   3   5   8        1.31        0.34      2.16 o 
   4   5   8      124.98      129.09      6.89 o 
   5   5   8       39.20       42.02      4.68 o 
   6   5   8       28.37       34.89      5.34 o 
   7   5   8        1.08       -5.99      6.31 o 
   8   5   8       19.10       27.05      8.25 o 
   9   5   8        0.07        6.97     11.24 o 
 -10   6   8        4.83        3.40      8.57 o 
  -9   6   8        1.30        4.25      7.49 o 
  -8   6   8       31.21       34.82      5.35 o 
  -7   6   8        8.09       14.38      5.56 o 
  -6   6   8       33.80       25.42      6.26 o 
  -5   6   8       52.64       42.32      3.62 o 
  -4   6   8       81.07       70.60      4.01 o 
  -3   6   8       99.69       96.41      4.53 o 
  -2   6   8        0.00       -2.20      2.20 o 
  -1   6   8       84.96       75.87      4.75 o 
   0   6   8       81.64       75.54      4.47 o 
   1   6   8        0.00       -1.87      2.05 o 
   2   6   8       28.96       22.18      2.58 o 
   3   6   8       60.49       58.73      4.82 o 
   4   6   8      123.18      118.56      6.66 o 
   5   6   8        3.52        2.93      4.67 o 
   6   6   8       31.47       33.95      7.36 o 
   7   6   8       21.55       24.09     12.59 o 
   8   6   8        0.66       -7.14     13.01 o 
 -10   7   8       17.47       21.55     10.12 o 
  -9   7   8       16.36       14.36      9.19 o 
  -8   7   8        0.42       -6.49      7.10 o 
  -7   7   8       13.34       11.82      8.19 o 
  -6   7   8       45.29       56.56      5.58 o 
  -5   7   8       39.91       45.95      4.19 o 
  -4   7   8        0.54       -2.75      2.75 o 
  -3   7   8      279.30      270.33      7.77 o 
  -2   7   8      298.62      281.06      8.13 o 
  -1   7   8       28.81       31.75      3.26 o 
   0   7   8      144.39      141.35      5.06 o 
   1   7   8      107.30      101.55      4.76 o 
   2   7   8        1.57       -2.04      2.04 o 
   3   7   8        0.36        1.23      2.43 o 
   4   7   8       27.21       27.32      4.38 o 
   5   7   8       33.91       33.43      5.44 o 
   6   7   8       29.63       17.56      6.91 o 
   7   7   8        0.11       -4.38     12.01 o 
   8   7   8       13.11       21.74     10.66 o 
  -9   8   8       12.73        4.79      8.88 o 
  -8   8   8        7.93        3.86      8.26 o 
  -7   8   8       10.43       13.99     10.12 o 
  -6   8   8        1.37       -1.29      4.06 o 
  -5   8   8       36.92       28.68      4.54 o 
  -4   8   8      162.08      165.74      7.46 o 
  -3   8   8      105.62      108.85      5.85 o 
  -2   8   8       47.54       45.91      4.35 o 
  -1   8   8      201.09      206.94      7.36 o 
   0   8   8       60.20       62.46      4.90 o 
   1   8   8       29.46       25.25      2.90 o 
   2   8   8        7.63        8.31      2.95 o 
   3   8   8       71.33       75.51      5.20 o 
   4   8   8       21.29       14.31      4.92 o 
   5   8   8        0.01       -1.76      4.43 o 
   6   8   8        4.66        8.17     11.89 o 
   7   8   8       25.53       23.45      7.64 o 
  -8   9   8        0.55        1.45      5.09 o 
  -7   9   8       13.51       11.57      5.26 o 
  -6   9   8       10.02       17.12      5.40 o 
  -5   9   8        0.20       -2.13      6.10 o 
  -4   9   8        9.36        6.95      4.37 o 
  -3   9   8      130.52      158.25      7.76 o 
  -2   9   8       21.51       26.70      4.22 o 
  -1   9   8       15.42       14.58      4.57 o 
   0   9   8        1.24        6.46      4.22 o 
   1   9   8       60.18       55.25      5.16 o 
   2   9   8        4.00        5.95      4.41 o 
   3   9   8       14.43       12.90      5.09 o 
   4   9   8       12.45       13.20      4.49 o 
   5   9   8       27.42       33.46      6.24 o 
   6   9   8        6.76       13.24      6.93 o 
  -7  10   8        0.76       -0.23      5.95 o 
  -6  10   8       11.67       12.63      5.70 o 
  -5  10   8        0.30        0.64      5.11 o 
  -4  10   8        6.15       14.97     11.92 o 
  -3  10   8        3.16       -0.82      3.83 o 
  -2  10   8        0.00        4.08      3.76 o 
  -1  10   8        0.21       -0.26      4.53 o 
   0  10   8       24.33       28.06      5.60 o 
   1  10   8        0.40       -4.29      4.29 o 
   2  10   8        7.75        5.52      4.81 o 
   3  10   8       11.17       14.18      5.54 o 
   4  10   8       20.87       22.68      6.08 o 
   5  10   8        0.09       -1.54      8.96 o 
  -5  11   8       10.74       12.37      6.35 o 
  -4  11   8       13.27        4.96     10.39 o 
  -3  11   8        4.46       11.78      5.37 o 
  -2  11   8        0.93        7.87      5.28 o 
  -1  11   8        1.93        2.05      4.89 o 
   0  11   8        0.02        5.48      5.06 o 
   1  11   8        0.63        3.64      5.09 o 
   2  11   8        3.76        3.84      5.31 o 
   3  11   8       29.00       27.06      6.39 o 
 -12   1   9        0.13       -8.88      8.88 o 
 -11   1   9        0.30       -7.57      7.57 o 
 -10   1   9       13.12        8.65      4.34 o 
  -9   1   9       34.94       21.18      3.73 o 
  -8   1   9        0.12        0.10      3.59 o 
  -7   1   9       66.88       69.34      3.54 o 
  -6   1   9      297.19      309.29      7.79 o 
  -5   1   9        1.36        2.97      1.74 o 
  -4   1   9        1.69        3.90      1.36 o 
  -3   1   9      469.13      485.45      7.31 o 
  -2   1   9        0.02       -0.29      0.96 o 
  -1   1   9       33.68       31.82      1.89 o 
   0   1   9      268.25      269.36      5.47 o 
   1   1   9       73.27       87.23      3.35 o 
   2   1   9       62.27       67.73      3.35 o 
   3   1   9        2.25       -1.54      1.63 o 
   4   1   9      166.98      184.37      5.49 o 
   5   1   9        8.77        4.80      1.99 o 
   6   1   9       11.58       15.73      7.58 o 
   7   1   9        9.03       10.68      7.57 o 
   8   1   9       15.37        6.42      8.18 o 
   9   1   9        3.66       18.36      9.66 o 
 -12   2   9       21.24       16.60     10.58 o 
 -11   2   9        0.48       -6.26      7.80 o 
 -10   2   9        4.33       -6.59      9.42 o 
  -9   2   9       52.66       50.06      4.25 o 
  -8   2   9       55.48       71.07      4.44 o 
  -7   2   9      423.74      412.21      8.82 o 
  -6   2   9      445.43      409.52      7.60 o 
  -5   2   9      210.26      201.31      4.63 o 
  -4   2   9      225.95      218.02      5.11 o 
  -3   2   9       31.74       33.57      2.04 o 
  -2   2   9       52.48       55.32      2.99 o 
  -1   2   9       78.27       73.17      2.61 o 
   0   2   9      577.84      588.58      9.53 o 
   1   2   9       10.66       10.25      2.18 o 
   2   2   9      898.79      934.33     14.53 o 
   3   2   9      109.63      123.66      3.82 o 
   4   2   9       14.80       13.28      1.80 o 
   5   2   9        0.32        0.62      2.29 o 
   6   2   9       50.68       57.56      5.96 o 
   7   2   9       41.99       41.61      8.86 o 
   8   2   9        4.64        6.83     14.71 o 
   9   2   9        1.68        2.48      8.72 o 
 -11   3   9       12.03       -0.85      8.11 o 
 -10   3   9       91.13       92.94     15.60 o 
  -9   3   9       15.00       11.52      3.21 o 
  -8   3   9       69.70       56.54      4.32 o 
  -7   3   9       62.23       55.95      3.71 o 
  -6   3   9      573.41      570.90     10.04 o 
  -5   3   9        0.57       -1.67      1.86 o 
  -4   3   9        0.55        0.14      1.28 o 
  -3   3   9      830.08      793.57     12.00 o 
  -2   3   9       87.93       84.89      3.35 o 
  -1   3   9      397.64      408.45      6.31 o 
   0   3   9      464.50      478.42      8.25 o 
   1   3   9      548.45      560.69      9.50 o 
   2   3   9      128.29      131.40      4.45 o 
   3   3   9        7.38        5.02      2.15 o 
   4   3   9      261.57      264.97      7.80 o 
   5   3   9      100.12       98.66      7.75 o 
   6   3   9        0.67        2.75      6.12 o 
   7   3   9       20.63       16.04      9.58 o 
   8   3   9       81.00       80.93     10.64 o 
   9   3   9       11.38       13.40      9.18 o 
 -11   4   9        0.45       -6.95      8.03 o 
 -10   4   9        0.66        1.16      7.18 o 
  -9   4   9       80.62       78.39      9.89 o 
  -8   4   9       45.59       41.42      4.01 o 
  -7   4   9      204.33      213.71      7.30 o 
  -6   4   9      377.62      355.88      8.50 o 
  -5   4   9       52.29       52.14      4.18 o 
  -4   4   9      199.22      191.41      4.72 o 
  -3   4   9       54.57       58.07      2.91 o 
  -2   4   9       41.12       40.01      2.65 o 
  -1   4   9      163.88      144.46      4.01 o 
   0   4   9      235.45      203.50      5.10 o 
   1   4   9       31.12       22.50      2.37 o 
   2   4   9      516.24      512.71      9.36 o 
   3   4   9      109.62      113.56      4.47 o 
   4   4   9       85.53       77.46      5.53 o 
   5   4   9        2.91       -3.37      3.37 o 
   6   4   9       27.68       26.17      5.99 o 
   7   4   9       65.37       78.58     12.86 o 
   8   4   9        0.21       -6.13      7.55 o 
   9   4   9        6.78       24.11     20.89 o 
 -11   5   9        6.39        7.95      9.19 o 
 -10   5   9       24.07       35.22     10.04 o 
  -9   5   9        7.47       12.97      7.88 o 
  -8   5   9        2.28       -3.27      3.27 o 
  -7   5   9       71.99       65.05      5.69 o 
  -6   5   9      472.11      455.41     13.71 o 
  -5   5   9        3.54        1.11      1.89 o 
  -4   5   9        9.41        8.86      2.04 o 
  -3   5   9      203.94      196.99      5.39 o 
  -2   5   9        9.24        5.29      2.26 o 
  -1   5   9        7.56        4.77      2.20 o 
   0   5   9      238.96      249.16      6.53 o 
   1   5   9      182.16      174.01      5.25 o 
   2   5   9      103.14       97.75      4.27 o 
   3   5   9       26.05       29.93      3.21 o 
   4   5   9       54.08       45.86      4.81 o 
   5   5   9       45.36       46.35      6.93 o 
   6   5   9       10.57       11.03      6.73 o 
   7   5   9       19.83       23.44      7.81 o 
   8   5   9       27.51       42.75     20.93 o 
 -10   6   9        3.56       -0.46      8.19 o 
  -9   6   9        8.79       15.68      8.42 o 
  -8   6   9       61.57       54.33      7.45 o 
  -7   6   9       64.59       50.76      8.48 o 
  -6   6   9       51.93       54.15      7.60 o 
  -5   6   9       99.03       95.65      6.32 o 
  -4   6   9      137.40      139.53      5.48 o 
  -3   6   9       66.80       59.28      3.68 o 
  -2   6   9        1.76       -2.11      2.11 o 
  -1   6   9        5.38        0.02      2.31 o 
   0   6   9       84.87       92.44      4.51 o 
   1   6   9        1.87       -2.10      2.10 o 
   2   6   9      282.60      294.53      6.95 o 
   3   6   9       42.28       40.35      4.52 o 
   4   6   9       32.62       25.04      4.64 o 
   5   6   9        1.45       -1.01      5.44 o 
   6   6   9        0.70       -1.71      6.49 o 
   7   6   9        7.99       -1.21     11.20 o 
   8   6   9        7.99       -4.61     17.65 o 
 -10   7   9        1.71        2.09      8.80 o 
  -9   7   9        0.12       -2.86      7.95 o 
  -8   7   9        0.26       -6.87      6.87 o 
  -7   7   9       25.68       30.89      9.50 o 
  -6   7   9       51.95       56.57      5.73 o 
  -5   7   9        5.04        2.63      3.04 o 
  -4   7   9       15.47       19.22      3.73 o 
  -3   7   9       56.25       55.74      4.84 o 
  -2   7   9       12.38       16.40      3.74 o 
  -1   7   9        5.85        2.51      3.43 o 
   0   7   9       17.35       17.57      3.14 o 
   1   7   9       73.25       66.82      4.04 o 
   2   7   9       31.55       34.23      3.52 o 
   3   7   9        6.38        7.19      3.55 o 
   4   7   9        0.73       -4.45      4.45 o 
   5   7   9        8.86        6.61      4.70 o 
   6   7   9       10.51       10.32      6.69 o 
   7   7   9        2.76        0.14     10.81 o 
  -9   8   9        0.06        5.79      8.96 o 
  -8   8   9        0.71       -2.41      3.97 o 
  -7   8   9        9.01       12.98      4.61 o 
  -6   8   9        0.68        3.22      8.11 o 
  -5   8   9       35.55       29.48      6.83 o 
  -4   8   9        0.02        1.48      3.94 o 
  -3   8   9        0.13        0.68      3.60 o 
  -2   8   9       37.56       29.72      4.40 o 
  -1   8   9        0.77       -0.06      3.33 o 
   0   8   9        2.29        1.93      4.88 o 
   1   8   9       15.22       12.29      3.87 o 
   2   8   9       17.26        9.27      3.54 o 
   3   8   9        4.43        2.33      3.64 o 
   4   8   9       14.54       15.73      4.99 o 
   5   8   9        2.67        0.91      4.74 o 
   6   8   9       10.07       19.11      7.38 o 
  -8   9   9        0.75        0.67      4.90 o 
  -7   9   9        4.43       -0.74      4.82 o 
  -6   9   9       11.49        8.79      5.07 o 
  -5   9   9        3.10       -4.23      4.23 o 
  -4   9   9        0.01        3.30      4.20 o 
  -3   9   9      125.34      141.81      8.67 o 
  -2   9   9        0.03        4.23      4.01 o 
  -1   9   9        0.73        1.51      3.37 o 
   0   9   9        3.65        5.19      4.30 o 
   1   9   9        1.52        4.59      4.25 o 
   2   9   9        2.41        6.37      4.43 o 
   3   9   9        6.11        2.66      5.52 o 
   4   9   9       12.26       18.17      6.61 o 
   5   9   9        4.07        9.10      5.47 o 
  -7  10   9        0.10        3.40      7.26 o 
  -6  10   9        3.10        5.05      7.34 o 
  -5  10   9       18.39       14.76      5.99 o 
  -4  10   9        0.03        4.68      4.55 o 
  -3  10   9        6.39       12.98      4.85 o 
  -2  10   9        8.01        7.06      4.48 o 
  -1  10   9       19.50       26.52      5.78 o 
   0  10   9       32.39       32.14      5.96 o 
   1  10   9        3.50       -0.15      4.48 o 
   2  10   9        0.00        3.78      4.85 o 
   3  10   9       26.86       31.07      7.69 o 
   4  10   9        0.32       -0.71      6.61 o 
  -5  11   9        2.42       -2.61      9.07 o 
  -4  11   9        1.32        0.93      8.03 o 
  -3  11   9       34.62       48.56      8.39 o 
  -2  11   9        2.58        6.93      9.89 o 
  -1  11   9        3.93        0.72      5.04 o 
   0  11   9        2.54        2.15      5.69 o 
   1  11   9       10.23        6.20      5.46 o 
   2  11   9       11.99       14.73      5.97 o 
 -12   0  10       90.46       70.97     11.89 o 
 -11   0  10        9.13       -1.29     12.36 o 
 -10   0  10       95.47       81.85      9.42 o 
  -9   0  10       83.06       77.07      7.34 o 
  -8   0  10       41.99       53.06      6.72 o 
  -7   0  10       17.64       12.18      2.94 o 
  -6   0  10       36.70       30.51      3.29 o 
  -5   0  10     1490.46     1437.40     28.66 o 
  -4   0  10      344.14      310.18     12.93 o 
  -3   0  10        9.15        5.64      2.26 o 
  -2   0  10      207.27      178.80      5.38 o 
  -1   0  10      502.74      519.15     11.77 o 
   0   0  10      275.80      262.70      7.88 o 
   1   0  10       42.45       47.82      3.67 o 
   2   0  10      357.43      395.21     11.18 o 
   3   0  10       66.55       71.34      5.98 o 
   4   0  10        1.57        0.73      2.78 o 
   5   0  10       21.71       17.25      4.17 o 
   6   0  10      420.41      424.91     26.95 o 
   7   0  10      108.55      104.72     15.99 o 
   8   0  10        3.07        2.55     11.89 o 
   9   0  10       14.05       27.03     14.60 o 
 -12   1  10        0.01       -8.50      8.50 o 
 -11   1  10       20.56       21.91      3.59 o 
 -10   1  10       32.26       35.40      3.65 o 
  -9   1  10        2.49       -3.27      3.27 o 
  -8   1  10      455.03      433.41     11.53 o 
  -7   1  10      171.01      161.80      7.45 o 
  -6   1  10      210.06      202.01      6.23 o 
  -5   1  10      296.37      307.37      5.75 o 
  -4   1  10      372.14      342.33      5.93 o 
  -3   1  10      374.06      346.02      6.53 o 
  -2   1  10      252.62      252.18      4.93 o 
  -1   1  10      546.09      494.04      9.27 o 
   0   1  10      188.29      177.21      4.09 o 
   1   1  10        1.99       -0.18      1.55 o 
   2   1  10       78.87       76.44      3.63 o 
   3   1  10       81.25       84.67      3.96 o 
   4   1  10      141.57      146.47      5.18 o 
   5   1  10      457.20      510.99     10.17 o 
   6   1  10      125.53      110.36     10.86 o 
   7   1  10        6.80       12.86      8.27 o 
   8   1  10       44.62       35.03      9.81 o 
   9   1  10       35.44       36.21     14.09 o 
 -11   2  10        2.88       -7.41      7.41 o 
 -10   2  10       19.50       24.34      5.25 o 
  -9   2  10       39.39       32.90      4.43 o 
  -8   2  10       42.44       48.21      3.85 o 
  -7   2  10       32.67       30.48      2.89 o 
  -6   2  10       86.12       79.09      3.51 o 
  -5   2  10      357.04      354.63      6.59 o 
  -4   2  10      167.92      160.31      5.84 o 
  -3   2  10       98.29       94.93      3.63 o 
  -2   2  10      314.15      316.54      6.28 o 
  -1   2  10      112.79      105.55      4.75 o 
   0   2  10       42.37       43.54      2.60 o 
   1   2  10       63.70       56.90      3.50 o 
   2   2  10      424.55      453.94      8.89 o 
   3   2  10       71.72       73.58      3.25 o 
   4   2  10       42.96       50.17      2.94 o 
   5   2  10       84.45       81.37      4.16 o 
   6   2  10      152.77      149.00     15.83 o 
   7   2  10        3.03        7.55      7.89 o 
   8   2  10        6.68       -7.90      7.90 o 
   9   2  10        0.46        0.56     14.67 o 
 -11   3  10        1.17        8.34      8.57 o 
 -10   3  10        3.00       -3.98      7.88 o 
  -9   3  10        5.75        0.93      3.37 o 
  -8   3  10      160.60      136.06      6.08 o 
  -7   3  10        0.14        2.29      2.34 o 
  -6   3  10      263.67      249.90      6.53 o 
  -5   3  10        4.13        2.92      2.07 o 
  -4   3  10       16.92       17.87      1.93 o 
  -3   3  10       14.71       14.76      2.00 o 
  -2   3  10       13.09       14.34      1.59 o 
  -1   3  10        0.16        0.18      1.30 o 
   0   3  10      118.94      118.99      3.74 o 
   1   3  10       13.84       15.58      2.24 o 
   2   3  10       16.75       15.31      2.43 o 
   3   3  10       82.02       89.91      3.90 o 
   4   3  10       19.66       14.64      2.74 o 
   5   3  10       29.03       27.31      4.55 o 
   6   3  10       53.74       46.14      7.03 o 
   7   3  10        2.60       10.84     15.72 o 
   8   3  10        8.61       11.72      8.82 o 
   9   3  10        0.94       -2.97     15.21 o 
 -11   4  10        0.40        8.03      8.73 o 
 -10   4  10        0.26       -1.00      7.03 o 
  -9   4  10        0.80        3.22      4.59 o 
  -8   4  10        7.17        8.81      2.94 o 
  -7   4  10        1.31        0.99      2.65 o 
  -6   4  10        2.33        5.03      2.42 o 
  -5   4  10        7.10        4.02      2.28 o 
  -4   4  10       16.73       14.30      2.15 o 
  -3   4  10      128.35      140.77      4.62 o 
  -2   4  10      203.16      203.64      5.51 o 
  -1   4  10      117.81      123.08      3.79 o 
   0   4  10        3.01        0.04      2.15 o 
   1   4  10        0.41       -1.59      1.94 o 
   2   4  10        5.60        6.97      2.30 o 
   3   4  10       33.33       34.13      3.13 o 
   4   4  10       11.23        5.32      3.44 o 
   5   4  10        0.03       -0.03      3.66 o 
   6   4  10       14.70        6.39      7.03 o 
   7   4  10        5.76        1.50     11.01 o 
   8   4  10       21.61       24.10     13.01 o 
 -11   5  10       15.59       14.60      9.50 o 
 -10   5  10       14.41       17.53      9.04 o 
  -9   5  10       12.00       11.74      5.35 o 
  -8   5  10       11.78        8.41      4.59 o 
  -7   5  10      147.38      139.55      6.62 o 
  -6   5  10       77.79       75.41      5.36 o 
  -5   5  10       16.74       16.71      2.54 o 
  -4   5  10      136.73      118.86      4.41 o 
  -3   5  10        6.76        0.23      2.48 o 
  -2   5  10       44.07       39.87      3.37 o 
  -1   5  10        2.21        0.03      1.87 o 
   0   5  10       53.83       52.55      3.26 o 
   1   5  10       91.44       92.02      4.21 o 
   2   5  10        9.81       10.23      2.56 o 
   3   5  10       53.61       54.26      4.01 o 
   4   5  10       56.94       64.47      5.48 o 
   5   5  10        0.06       -3.61      3.61 o 
   6   5  10        4.27        2.80      6.67 o 
   7   5  10       24.15       34.94     11.55 o 
   8   5  10        6.52        6.51     28.19 o 
 -10   6  10        7.01        5.10      8.80 o 
  -9   6  10       25.69       12.36      8.50 o 
  -8   6  10       40.15       43.14      6.94 o 
  -7   6  10        4.57        7.83      4.73 o 
  -6   6  10       13.66       15.76      3.47 o 
  -5   6  10       84.83       89.97      5.83 o 
  -4   6  10      112.49      100.66      5.13 o 
  -3   6  10      186.48      191.23      6.51 o 
  -2   6  10        0.38       -2.36      2.36 o 
  -1   6  10      503.13      519.11     11.12 o 
   0   6  10       24.45       19.45      2.87 o 
   1   6  10       58.51       58.41      4.34 o 
   2   6  10      104.62       98.85      5.04 o 
   3   6  10       29.31       32.20      4.40 o 
   4   6  10       11.31       10.06      3.94 o 
   5   6  10       21.99       34.28      5.80 o 
   6   6  10        4.36        0.40      7.41 o 
   7   6  10       13.51       13.09     13.01 o 
  -9   7  10        0.18       -6.33      7.41 o 
  -8   7  10        0.12       -6.64      6.64 o 
  -7   7  10      116.21      134.12     10.46 o 
  -6   7  10        0.98        2.12      3.91 o 
  -5   7  10       50.02       50.64      5.01 o 
  -4   7  10      149.52      150.74      7.03 o 
  -3   7  10      201.41      201.98      8.15 o 
  -2   7  10       55.25       57.35      5.03 o 
  -1   7  10      118.85      122.74      6.67 o 
   0   7  10      110.08      118.00      6.99 o 
   1   7  10        0.18       -2.05      2.05 o 
   2   7  10        5.23        4.95      3.26 o 
   3   7  10       12.38        9.83      3.83 o 
   4   7  10       61.15       67.54      6.84 o 
   5   7  10       11.44        7.48      5.01 o 
   6   7  10        4.26        1.39     12.78 o 
   7   7  10       18.36       31.80     15.02 o 
  -9   8  10       20.30       14.36      9.89 o 
  -8   8  10        9.40        7.92      4.65 o 
  -7   8  10        0.17       -1.78      4.21 o 
  -6   8  10       25.01       25.80      5.46 o 
  -5   8  10       10.70       15.01      5.18 o 
  -4   8  10      160.78      170.59      9.06 o 
  -3   8  10       86.12      102.45      7.35 o 
  -2   8  10        8.68        4.68      3.62 o 
  -1   8  10       87.25      100.83      6.31 o 
   0   8  10        1.68        3.57      3.42 o 
   1   8  10        0.66       -0.34      4.67 o 
   2   8  10       15.55       18.40      4.58 o 
   3   8  10       24.67       16.79      4.89 o 
   4   8  10       11.09        2.55      4.67 o 
   5   8  10        6.59        4.37      5.30 o 
   6   8  10       19.67       30.00     17.41 o 
  -8   9  10        1.91        4.21      5.30 o 
  -7   9  10       17.67       14.34      5.49 o 
  -6   9  10        0.00        1.14      4.79 o 
  -5   9  10        2.07        5.97      5.08 o 
  -4   9  10       34.37       44.74      5.75 o 
  -3   9  10        8.66       19.13      4.88 o 
  -2   9  10        5.20        6.76      4.23 o 
  -1   9  10        8.19       12.29      4.35 o 
   0   9  10       20.15       33.18      6.63 o 
   1   9  10        0.76        4.65      5.28 o 
   2   9  10       20.38       17.12      6.03 o 
   3   9  10        0.01        3.62      9.07 o 
   4   9  10       38.83       47.92      8.21 o 
   5   9  10        5.88       16.06      9.96 o 
  -6  10  10       11.63       14.85      6.14 o 
  -5  10  10        5.82        5.02     10.77 o 
  -4  10  10       37.38       44.12      7.36 o 
  -3  10  10        3.43        4.47      4.66 o 
  -2  10  10        0.20        4.74      6.64 o 
  -1  10  10        7.17       17.23      6.34 o 
   0  10  10        1.25        6.36      5.64 o 
   1  10  10        0.87       -3.71      7.65 o 
   2  10  10        0.12        1.80      5.89 o 
   3  10  10       16.73       13.76      6.96 o 
   4  10  10        1.27       10.01     12.67 o 
  -4  11  10        1.37        9.96      8.96 o 
  -3  11  10        8.52       15.00      9.81 o 
  -2  11  10        0.00        4.48     10.00 o 
  -1  11  10        1.79        6.57     10.04 o 
   0  11  10        1.96        9.50      7.76 o 
   1  11  10        0.80        7.42      6.64 o 
 -11   1  11        1.91       -4.23      5.29 o 
 -10   1  11       28.03       23.53      4.75 o 
  -9   1  11        0.01        0.49      3.30 o 
  -8   1  11       69.12       78.64      7.90 o 
  -7   1  11      101.03       96.96      6.56 o 
  -6   1  11        7.04        5.79      1.86 o 
  -5   1  11      281.68      283.86      5.67 o 
  -4   1  11        0.95        1.62      1.25 o 
  -3   1  11        3.48        4.82      1.50 o 
  -2   1  11       74.40       87.80      3.45 o 
  -1   1  11        9.87       10.20      2.09 o 
   0   1  11        7.04        4.28      1.45 o 
   1   1  11       70.59       67.87      3.11 o 
   2   1  11        1.51       -1.63      1.81 o 
   3   1  11        8.52        8.36      2.29 o 
   4   1  11        1.59        0.68      2.17 o 
   5   1  11       20.33       19.00      3.58 o 
   6   1  11        7.86        3.97      7.75 o 
   7   1  11        4.47        0.93      8.19 o 
   8   1  11        3.55       -8.39      9.54 o 
   9   1  11        1.96       -9.56      9.56 o 
 -11   2  11        0.45        0.81      5.37 o 
 -10   2  11       14.76       17.76      4.90 o 
  -9   2  11      144.78      145.54      8.55 o 
  -8   2  11        3.95        4.40      3.82 o 
  -7   2  11       16.15       13.26      2.87 o 
  -6   2  11      417.75      435.11     10.98 o 
  -5   2  11       34.75       42.22      2.85 o 
  -4   2  11       63.52       72.58      4.27 o 
  -3   2  11      144.47      137.03      4.13 o 
  -2   2  11       76.73       75.22      3.29 o 
  -1   2  11        7.43        5.01      2.07 o 
   0   2  11       81.96       73.43      3.49 o 
   1   2  11      132.83      129.67      6.98 o 
   2   2  11       98.17      105.86      4.59 o 
   3   2  11       45.90       48.72      3.22 o 
   4   2  11       25.27       21.76      2.80 o 
   5   2  11       20.52       29.38      4.41 o 
   6   2  11        2.53        8.73      7.54 o 
   7   2  11       49.00       37.30     14.13 o 
   8   2  11        2.08        3.80     13.98 o 
 -11   3  11        9.46       -6.72      7.65 o 
 -10   3  11       42.64       44.33      6.39 o 
  -9   3  11        5.26        1.35      3.43 o 
  -8   3  11       58.15       61.41      5.30 o 
  -7   3  11      180.96      178.21      6.28 o 
  -6   3  11       41.91       43.08      3.05 o 
  -5   3  11      280.44      265.75      6.61 o 
  -4   3  11       43.00       35.57      2.53 o 
  -3   3  11      347.12      338.96      7.19 o 
  -2   3  11       56.46       51.33      3.12 o 
  -1   3  11      294.59      280.02      5.59 o 
   0   3  11      831.24      810.83     11.96 o 
   1   3  11      489.73      480.06      9.14 o 
   2   3  11      108.41      117.42      4.78 o 
   3   3  11       10.24       11.33      2.47 o 
   4   3  11       73.84       65.26      4.10 o 
   5   3  11       22.43       24.36      5.66 o 
   6   3  11        3.06        4.34      7.62 o 
   7   3  11       36.50       33.70      9.28 o 
   8   3  11        4.51       11.78      9.18 o 
 -11   4  11        0.91       -5.02      7.88 o 
 -10   4  11       14.48        8.65      7.80 o 
  -9   4  11       57.45       61.39      6.95 o 
  -8   4  11       11.35       13.50      3.68 o 
  -7   4  11        3.49        2.38      2.89 o 
  -6   4  11      231.24      229.64      7.06 o 
  -5   4  11      152.09      145.83      4.33 o 
  -4   4  11      110.42      109.92      4.34 o 
  -3   4  11       60.42       58.52      3.51 o 
  -2   4  11      927.65      901.26     14.00 o 
  -1   4  11      399.96      381.63      7.04 o 
   0   4  11       22.42       25.73      2.57 o 
   1   4  11      372.79      373.94      8.06 o 
   2   4  11      587.48      603.25     11.01 o 
   3   4  11       25.41       20.72      2.91 o 
   4   4  11        0.70       -3.20      3.20 o 
   5   4  11       55.32       60.38      5.86 o 
   6   4  11        0.45       -6.67      6.67 o 
   7   4  11       16.04       18.85     16.02 o 
   8   4  11       22.70       29.56     10.02 o 
 -10   5  11       27.94       22.94      9.58 o 
  -9   5  11        0.75       -0.84      4.55 o 
  -8   5  11       34.19       37.88      5.02 o 
  -7   5  11      139.19      146.58      7.99 o 
  -6   5  11       12.20       11.41      3.36 o 
  -5   5  11       28.73       29.38      3.25 o 
  -4   5  11      224.83      219.07     10.53 o 
  -3   5  11      109.40      105.80      4.62 o 
  -2   5  11       42.82       42.53      3.66 o 
  -1   5  11      136.17      142.01      5.19 o 
   0   5  11      399.53      414.60      7.91 o 
   1   5  11      374.43      377.71      8.28 o 
   2   5  11       38.02       38.85      3.78 o 
   3   5  11        0.16       -2.14      3.41 o 
   4   5  11       37.92       35.59      4.91 o 
   5   5  11        2.10        0.37      4.49 o 
   6   5  11        0.57       -9.93     10.89 o 
   7   5  11       10.03        4.15     16.91 o 
 -10   6  11        4.16       -2.16      8.42 o 
  -9   6  11       10.41       11.51      8.73 o 
  -8   6  11       29.28       37.43      6.63 o 
  -7   6  11        6.95       11.18      4.72 o 
  -6   6  11      205.84      204.28      8.46 o 
  -5   6  11        3.12        6.72      2.72 o 
  -4   6  11       44.89       42.90      3.83 o 
  -3   6  11        0.49        2.09      2.73 o 
  -2   6  11       24.30       25.06      3.48 o 
  -1   6  11       92.39       95.85      6.01 o 
   0   6  11        3.46        2.89      2.05 o 
   1   6  11        0.01        2.54      2.58 o 
   2   6  11       82.71       77.10      4.68 o 
   3   6  11        0.19       -1.18      3.48 o 
   4   6  11       29.37       29.15      4.83 o 
   5   6  11        4.30        1.80      4.84 o 
   6   6  11        0.58       -5.79      9.85 o 
   7   6  11        8.91        3.82     17.03 o 
  -9   7  11        1.12       -7.65      7.65 o 
  -8   7  11       19.24       21.93      9.27 o 
  -7   7  11        8.04       10.29      5.06 o 
  -6   7  11       45.86       54.78      6.08 o 
  -5   7  11        0.10        0.15      4.09 o 
  -4   7  11       43.57       56.90      5.14 o 
  -3   7  11       98.26       96.99      6.19 o 
  -2   7  11        8.43        7.80      3.58 o 
  -1   7  11        4.53        2.55      3.37 o 
   0   7  11        2.25       -0.63      3.11 o 
   1   7  11       32.14       32.02      3.48 o 
   2   7  11        3.62        2.38      3.46 o 
   3   7  11       56.63       56.07      5.44 o 
   4   7  11        0.00       -0.14      4.60 o 
   5   7  11        0.15        0.71      5.12 o 
   6   7  11        3.72       -1.33      7.20 o 
  -8   8  11        0.00       -2.11      5.02 o 
  -7   8  11        5.22        9.25      5.06 o 
  -6   8  11        0.03       -0.95      4.40 o 
  -5   8  11       29.20       24.87      5.84 o 
  -4   8  11        3.23        7.54      4.44 o 
  -3   8  11       16.43       17.01      7.06 o 
  -2   8  11        0.76        5.32      3.93 o 
  -1   8  11        8.62       12.71      4.14 o 
   0   8  11        1.71        3.00      3.64 o 
   1   8  11       31.09       33.92      5.15 o 
   2   8  11        0.86       -2.04      3.83 o 
   3   8  11        2.02        1.54      5.36 o 
   4   8  11        5.84        3.79      5.84 o 
   5   8  11       15.08       20.63     11.31 o 
  -7   9  11        7.57        5.18      5.14 o 
  -6   9  11        4.81        7.76      5.23 o 
  -5   9  11       42.65       52.01      7.28 o 
  -4   9  11        3.47       14.82      6.61 o 
  -3   9  11       13.50       17.50      4.94 o 
  -2   9  11        4.68       11.48      4.47 o 
  -1   9  11        1.09        3.26      4.13 o 
   0   9  11        0.03       -1.74      4.95 o 
   1   9  11        1.31        1.26      4.06 o 
   2   9  11        0.52        1.69      5.38 o 
   3   9  11       12.77       19.12     11.78 o 
   4   9  11        4.96       10.11      6.74 o 
  -6  10  11        5.32        7.04      5.80 o 
  -5  10  11        3.03        2.24      5.78 o 
  -4  10  11        0.07        0.98      5.54 o 
  -3  10  11        3.43        7.21      7.12 o 
  -2  10  11        4.91        9.57      7.61 o 
  -1  10  11        1.59        6.43      5.81 o 
   0  10  11        2.94        5.25      7.57 o 
   1  10  11        1.72       13.49      9.38 o 
   2  10  11        9.24       11.19      6.56 o 
   3  10  11        0.87        8.57      7.61 o 
  -3  11  11        9.76       13.61      8.84 o 
  -2  11  11        0.70       11.02      6.69 o 
  -1  11  11        0.94        8.46      6.73 o 
   0  11  11       10.15       18.34      8.73 o 
 -11   0  12        0.00       -5.44      6.87 o 
 -10   0  12      179.97      182.88     14.33 o 
  -9   0  12        6.13       11.20      5.87 o 
  -8   0  12        0.85       10.12      5.56 o 
  -7   0  12      206.22      199.98     10.81 o 
  -6   0  12      678.00      736.69     26.67 o 
  -5   0  12      392.01      433.56     14.20 o 
  -4   0  12        0.06        9.48      3.03 o 
  -3   0  12      608.30      602.90     17.50 o 
  -2   0  12       34.85       28.95      4.53 o 
  -1   0  12      271.22      277.32      8.22 o 
   0   0  12      526.33      539.66     14.17 o 
   1   0  12        4.23        5.02      2.71 o 
   2   0  12      138.64      120.12      6.61 o 
   3   0  12      226.00      262.18     15.11 o 
   4   0  12       59.22       66.48      5.88 o 
   5   0  12       25.20       19.31     11.66 o 
   6   0  12        0.04      -10.81     10.81 o 
   7   0  12        7.54       13.05     12.82 o 
   8   0  12        5.07      -12.20     12.97 o 
 -11   1  12       45.30       31.19      4.05 o 
 -10   1  12        0.08        3.69      4.01 o 
  -9   1  12       62.70       52.74      5.60 o 
  -8   1  12      151.74      147.05      9.85 o 
  -7   1  12      149.98      172.44      6.05 o 
  -6   1  12        9.08        9.37      2.26 o 
  -5   1  12       50.63       48.56      2.84 o 
  -4   1  12      736.84      754.39     12.31 o 
  -3   1  12        1.22        1.15      1.85 o 
  -2   1  12      158.90      152.57      4.42 o 
  -1   1  12      141.82      128.78      4.29 o 
   0   1  12       55.90       50.95      2.68 o 
   1   1  12       24.88       19.77      2.17 o 
   2   1  12        5.53       12.81      2.46 o 
   3   1  12       85.23       87.58      4.51 o 
   4   1  12      135.71      140.72      5.90 o 
   5   1  12       51.81       45.11      6.03 o 
   6   1  12        5.94       12.98     16.41 o 
   7   1  12        1.00       -7.79      8.44 o 
   8   1  12        0.00       -6.68      9.34 o 
 -11   2  12        2.11       -2.13      4.41 o 
 -10   2  12       49.49       62.38      7.88 o 
  -9   2  12        0.16        0.89      3.67 o 
  -8   2  12       13.56       12.02      3.46 o 
  -7   2  12       14.15       15.44      3.18 o 
  -6   2  12      154.64      157.13      4.79 o 
  -5   2  12      249.40      254.53      7.50 o 
  -4   2  12      218.25      228.42      6.59 o 
  -3   2  12        4.05        1.51      2.03 o 
  -2   2  12      117.24       96.74      4.07 o 
  -1   2  12        6.48        4.34      2.35 o 
   0   2  12       17.02       15.81      2.86 o 
   1   2  12      252.77      276.06      6.96 o 
   2   2  12      623.04      650.51     13.10 o 
   3   2  12      108.61      104.55      4.79 o 
   4   2  12       14.42       14.97      3.21 o 
   5   2  12       41.09       37.50      5.88 o 
   6   2  12        6.75       10.28      8.61 o 
   7   2  12        0.48        4.42      8.61 o 
   8   2  12        0.01       -9.23      9.23 o 
 -11   3  12        0.21       -2.09      7.34 o 
 -10   3  12        1.88        1.84      4.43 o 
  -9   3  12        1.87        1.13      3.94 o 
  -8   3  12       16.89       11.88      3.55 o 
  -7   3  12        1.10        1.87      3.22 o 
  -6   3  12       62.11       60.96      3.67 o 
  -5   3  12        7.60        8.05      2.45 o 
  -4   3  12        2.30        1.72      2.13 o 
  -3   3  12      296.17      296.69      7.06 o 
  -2   3  12        4.03        2.86      2.68 o 
  -1   3  12        4.70        0.70      1.89 o 
   0   3  12      269.56      265.07      6.08 o 
   1   3  12      108.31      102.55      4.68 o 
   2   3  12       67.48       72.08      3.89 o 
   3   3  12       89.96       95.30      4.84 o 
   4   3  12       93.27       85.09      5.94 o 
   5   3  12        5.55       -4.46      7.72 o 
   6   3  12       14.63       -2.07      7.66 o 
   7   3  12       15.98       18.29     15.10 o 
   8   3  12        0.02       -0.55      9.38 o 
 -11   4  12        2.23        1.16      8.26 o 
 -10   4  12        0.15        0.23      7.18 o 
  -9   4  12       10.08        5.13      4.75 o 
  -8   4  12       44.22       33.16      4.52 o 
  -7   4  12       44.08       31.63      4.17 o 
  -6   4  12       65.54       60.89      3.39 o 
  -5   4  12        6.04        4.22      2.53 o 
  -4   4  12        0.31       -1.31      2.26 o 
  -3   4  12      148.03      131.45      5.11 o 
  -2   4  12        0.10        3.18      2.15 o 
  -1   4  12       95.37       85.58      3.58 o 
   0   4  12        6.90        3.56      2.22 o 
   1   4  12       13.49        6.10      2.64 o 
   2   4  12        5.47        7.61      3.03 o 
   3   4  12       32.36       25.12      3.61 o 
   4   4  12        3.38        0.48      5.56 o 
   5   4  12        0.02       -4.06      4.06 o 
   6   4  12        4.73        1.72      7.57 o 
   7   4  12        9.31       22.46     11.51 o 
 -10   5  12        2.87       -2.78      7.88 o 
  -9   5  12        0.49        0.46      6.95 o 
  -8   5  12        1.34        3.38      3.45 o 
  -7   5  12       54.47       54.64      5.63 o 
  -6   5  12       15.04        7.84      3.02 o 
  -5   5  12       13.65       13.62      3.12 o 
  -4   5  12      197.83      197.09      7.08 o 
  -3   5  12       19.55       18.28      3.13 o 
  -2   5  12      522.35      526.80     10.06 o 
  -1   5  12      191.60      212.97      6.25 o 
   0   5  12      176.89      180.24      5.39 o 
   1   5  12       20.82       15.14      3.09 o 
   2   5  12        0.07       -1.28      2.65 o 
   3   5  12       74.61       78.19      5.91 o 
   4   5  12        1.57        0.88      5.57 o 
   5   5  12       24.75       35.84      6.18 o 
   6   5  12        0.21       -2.31     17.41 o 
   7   5  12       26.77       32.37      9.69 o 
 -10   6  12       20.35       24.40     10.04 o 
  -9   6  12        9.85       13.59      9.04 o 
  -8   6  12       42.07       32.67      6.47 o 
  -7   6  12       37.46       38.50      4.33 o 
  -6   6  12        3.73        6.04      3.31 o 
  -5   6  12       53.15       57.12      4.77 o 
  -4   6  12       26.94       36.24      3.70 o 
  -3   6  12      132.54      134.90      8.36 o 
  -2   6  12       99.63       97.43      6.36 o 
  -1   6  12      230.86      243.62      7.56 o 
   0   6  12        7.29        8.39      3.00 o 
   1   6  12        5.15        3.52      2.72 o 
   2   6  12       66.70       59.86      5.21 o 
   3   6  12        6.09        0.96      3.77 o 
   4   6  12       33.11       36.47      5.61 o 
   5   6  12       12.97       15.20      7.05 o 
   6   6  12        8.15        5.03      7.91 o 
  -9   7  12        8.23       11.89      9.27 o 
  -8   7  12        9.10       15.30      4.48 o 
  -7   7  12       49.85       60.68      6.40 o 
  -6   7  12        7.71        4.14      5.29 o 
  -5   7  12        1.19        4.79      4.62 o 
  -4   7  12      367.68      379.10     18.26 o 
  -3   7  12        9.46       16.52      4.88 o 
  -2   7  12        4.70        5.92      3.44 o 
  -1   7  12       96.31      104.45      7.49 o 
   0   7  12        3.83       -0.93      2.72 o 
   1   7  12        6.87        8.72      3.27 o 
   2   7  12        0.71        4.94      3.55 o 
   3   7  12        6.65        6.04      4.00 o 
   4   7  12       13.48       12.79      5.35 o 
   5   7  12        0.20       -0.86     10.10 o 
   6   7  12        2.76       -7.74     20.70 o 
  -8   8  12        6.18        9.00      5.08 o 
  -7   8  12       27.12       31.70      6.09 o 
  -6   8  12        9.41       10.20      5.48 o 
  -5   8  12       35.06       37.65      6.34 o 
  -4   8  12       15.17       27.09      9.24 o 
  -3   8  12       94.20       90.12      7.19 o 
  -2   8  12        5.76       12.70      4.24 o 
  -1   8  12        2.28       -1.22      4.23 o 
   0   8  12       21.69       22.88      3.99 o 
   1   8  12        5.20        4.01      4.09 o 
   2   8  12        0.43       -1.10      4.16 o 
   3   8  12       16.41       20.63      6.51 o 
   4   8  12        1.26        3.98     10.35 o 
   5   8  12        0.01       19.46     10.43 o 
  -7   9  12        9.95       15.61      5.94 o 
  -6   9  12        4.99        4.02      5.45 o 
  -5   9  12        0.01        0.59      5.21 o 
  -4   9  12       58.14       53.42      7.62 o 
  -3   9  12        2.34        9.57      6.04 o 
  -2   9  12        0.14        6.59      4.39 o 
  -1   9  12       13.67       26.76      7.10 o 
   0   9  12        0.01        5.42      5.53 o 
   1   9  12        2.20        6.35      6.29 o 
   2   9  12        0.00        8.16      8.96 o 
   3   9  12        1.38        6.29      7.61 o 
   4   9  12       11.92       24.79      7.72 o 
  -5  10  12        8.61        9.73      6.13 o 
  -4  10  12        0.00        6.39      5.89 o 
  -3  10  12        0.90        2.34      4.92 o 
  -2  10  12        1.96       11.27      8.15 o 
  -1  10  12        7.29       16.19      9.85 o 
   0  10  12        0.42        5.15      5.91 o 
   1  10  12        0.88        6.87      6.42 o 
   2  10  12        9.75       21.53      7.43 o 
 -11   1  13       10.05        9.25      3.03 o 
 -10   1  13        6.33       11.26      3.50 o 
  -9   1  13       17.71       19.81      3.50 o 
  -8   1  13      108.40      103.53      7.81 o 
  -7   1  13        0.31        0.26      2.88 o 
  -6   1  13       12.83       10.65      2.69 o 
  -5   1  13      198.33      217.29      7.84 o 
  -4   1  13       17.20       23.66      2.84 o 
  -3   1  13        5.38        4.85      2.20 o 
  -2   1  13       53.52       51.85      2.88 o 
  -1   1  13        5.73        3.29      1.99 o 
   0   1  13        0.29       -1.91      1.91 o 
   1   1  13        7.46        2.89      1.90 o 
   2   1  13       29.23       33.47      3.11 o 
   3   1  13       26.15       19.49      2.93 o 
   4   1  13        2.85        3.63      2.54 o 
   5   1  13        4.18        0.31      8.10 o 
   6   1  13        2.32        3.14      8.60 o 
   7   1  13        0.29       13.65      9.64 o 
   8   1  13        1.52       -9.70      9.70 o 
 -11   2  13        0.37        3.41      4.73 o 
 -10   2  13       47.67       57.52      6.65 o 
  -9   2  13       50.54       49.13      6.04 o 
  -8   2  13        3.60        3.00      3.78 o 
  -7   2  13      171.26      165.22      5.83 o 
  -6   2  13      152.17      155.17      5.42 o 
  -5   2  13        2.25        1.79      1.93 o 
  -4   2  13      113.84      114.29      5.04 o 
  -3   2  13       13.79        9.17      2.90 o 
  -2   2  13      565.46      521.93     10.28 o 
  -1   2  13      100.35       90.95      4.59 o 
   0   2  13        1.36       -0.31      2.30 o 
   1   2  13       42.07       42.46      3.49 o 
   2   2  13       83.38       85.84      5.00 o 
   3   2  13        8.23       11.44      3.14 o 
   4   2  13        6.17        4.37      5.42 o 
   5   2  13        0.22        2.15      8.07 o 
   6   2  13        3.29       -4.86     11.66 o 
   7   2  13        4.13        5.26      9.26 o 
   8   2  13        0.01       -3.74      9.79 o 
 -11   3  13        7.79        4.05      5.00 o 
 -10   3  13        0.01       -1.84      4.23 o 
  -9   3  13       14.98       14.26      4.65 o 
  -8   3  13      108.25      100.19      8.02 o 
  -7   3  13        0.36        0.56      2.19 o 
  -6   3  13        0.95       -0.65      2.00 o 
  -5   3  13      180.67      164.48      6.33 o 
  -4   3  13       58.17       62.22      3.68 o 
  -3   3  13      242.32      235.00      6.15 o 
  -2   3  13        0.52        2.84      2.44 o 
  -1   3  13       36.58       30.80      2.91 o 
   0   3  13       58.13       51.39      3.24 o 
   1   3  13        1.53        1.09      2.23 o 
   2   3  13      101.23      103.69      4.96 o 
   3   3  13        3.83       -1.05      2.88 o 
   4   3  13        5.28       -4.44      5.12 o 
   5   3  13       24.06       31.19      6.07 o 
   6   3  13        3.17        6.77      9.81 o 
   7   3  13       11.35        9.17     17.49 o 
 -10   4  13       26.08       17.92      8.88 o 
  -9   4  13        8.90       13.62      5.13 o 
  -8   4  13        2.66        2.68      4.23 o 
  -7   4  13       44.86       40.70      3.58 o 
  -6   4  13       41.33       36.30      3.38 o 
  -5   4  13      100.74       94.35      5.30 o 
  -4   4  13       11.51       12.25      2.79 o 
  -3   4  13       25.84       22.83      3.24 o 
  -2   4  13      648.22      634.84     11.02 o 
  -1   4  13        4.42       -0.28      2.07 o 
   0   4  13       31.30       23.03      2.68 o 
   1   4  13      113.36      116.71      5.52 o 
   2   4  13       10.19       12.33      3.21 o 
   3   4  13        0.12       -2.80      2.80 o 
   4   4  13       46.45       52.11      5.81 o 
   5   4  13       19.15       27.42      5.93 o 
   6   4  13       10.24       11.71     12.82 o 
   7   4  13        8.89        9.28     19.27 o 
 -10   5  13        0.78        0.70      8.03 o 
  -9   5  13        5.37        6.81      4.90 o 
  -8   5  13       71.40       67.81      7.85 o 
  -7   5  13        1.85        1.45      2.57 o 
  -6   5  13       19.74       18.84      3.95 o 
  -5   5  13       67.15       67.74      4.86 o 
  -4   5  13       35.86       37.28      3.59 o 
  -3   5  13       77.99       81.57      3.96 o 
  -2   5  13        8.31        9.24      2.56 o 
  -1   5  13       10.41        6.99      3.88 o 
   0   5  13        9.24        6.35      2.58 o 
   1   5  13       15.12        9.64      2.99 o 
   2   5  13       66.30       61.40      4.57 o 
   3   5  13        0.46       -0.22      3.85 o 
   4   5  13        3.56       -3.59      4.33 o 
   5   5  13        1.27        0.05      5.58 o 
   6   5  13        7.43       22.91     21.86 o 
   7   5  13       23.40       33.36     13.44 o 
  -9   6  13       11.40       26.03      9.50 o 
  -8   6  13        3.28       -0.20      3.74 o 
  -7   6  13       94.30       96.91      6.42 o 
  -6   6  13       18.49       20.12      4.79 o 
  -5   6  13        0.81        0.29      4.17 o 
  -4   6  13       71.37       74.64      5.40 o 
  -3   6  13        6.35        8.49      3.50 o 
  -2   6  13       43.49       45.04      3.90 o 
  -1   6  13        5.20        3.10      2.77 o 
   0   6  13        3.11        3.61      2.85 o 
   1   6  13        2.60       -2.09      2.69 o 
   2   6  13       44.93       47.93      5.07 o 
   3   6  13        0.11       -2.03      4.38 o 
   4   6  13       12.55       13.84      7.42 o 
   5   6  13        2.02        3.03      7.45 o 
   6   6  13        4.56        2.17     22.82 o 
  -9   7  13        1.45        5.71      8.57 o 
  -8   7  13       12.88       15.68      5.68 o 
  -7   7  13        0.23        5.23      4.50 o 
  -6   7  13       69.87       71.53      7.22 o 
  -5   7  13        0.71        3.82      4.56 o 
  -4   7  13        5.99       14.34      5.08 o 
  -3   7  13        3.25        4.20      4.45 o 
  -2   7  13        1.49        2.20      3.49 o 
  -1   7  13       17.43       20.13      3.52 o 
   0   7  13       17.82       15.20      3.38 o 
   1   7  13        1.77        4.82      4.14 o 
   2   7  13       13.70       13.42      4.62 o 
   3   7  13        3.01        4.41      4.93 o 
   4   7  13        1.90       -5.49      5.49 o 
   5   7  13        0.46       -4.69     27.96 o 
  -8   8  13        1.37       -0.78      4.93 o 
  -7   8  13        0.11       -2.40      4.82 o 
  -6   8  13        5.31        5.07      5.01 o 
  -5   8  13        5.39        4.07      5.10 o 
  -4   8  13        0.23        2.31      5.13 o 
  -3   8  13        0.35        6.00      6.09 o 
  -2   8  13        0.43       -0.42      3.93 o 
  -1   8  13       16.81       19.57      4.68 o 
   0   8  13        2.97        5.09      5.08 o 
   1   8  13        0.01        2.30      5.29 o 
   2   8  13        8.64        8.04      5.69 o 
   3   8  13        0.77        3.50      7.14 o 
   4   8  13        2.71        5.35     10.39 o 
  -6   9  13        3.38        2.91      5.43 o 
  -5   9  13       27.86       39.36      8.92 o 
  -4   9  13        2.09       -1.15      5.20 o 
  -3   9  13        0.98        5.57      4.59 o 
  -2   9  13       16.69       25.30      5.27 o 
  -1   9  13        0.73        7.62      5.67 o 
   0   9  13        1.25        7.90      5.69 o 
   1   9  13        0.01        3.58      5.77 o 
   2   9  13        0.04       -1.24     11.97 o 
   3   9  13        0.20        6.90      6.72 o 
  -4  10  13        1.44        4.57      5.92 o 
  -3  10  13        2.82       -4.09      8.19 o 
  -2  10  13        4.57       10.60     11.04 o 
  -1  10  13        3.45        5.99      8.15 o 
   0  10  13        0.47       13.11     15.48 o 
   1  10  13        7.46       17.22     12.05 o 
 -11   0  14       21.65       26.20      5.03 o 
 -10   0  14       17.95       25.70      4.69 o 
  -9   0  14        0.16       -3.32      5.48 o 
  -8   0  14       17.68       21.31      6.56 o 
  -7   0  14       36.95       41.57      5.90 o 
  -6   0  14      385.21      378.93     14.53 o 
  -5   0  14       14.40       11.36      4.08 o 
  -4   0  14       47.14       47.64      6.41 o 
  -3   0  14      450.62      438.67     20.74 o 
  -2   0  14      221.10      224.37     11.33 o 
  -1   0  14        6.60        4.54      2.36 o 
   0   0  14      365.52      369.29     11.12 o 
   1   0  14        0.45       -1.50      5.12 o 
   2   0  14        6.91        4.88      3.26 o 
   3   0  14        0.89        0.78      3.35 o 
   4   0  14       49.80       55.73      5.85 o 
   5   0  14       13.14       15.21     12.90 o 
   6   0  14       23.93       23.63     14.13 o 
   7   0  14        9.92       22.86     15.37 o 
 -11   1  14       31.89       36.05      3.94 o 
 -10   1  14       37.60       48.05      4.84 o 
  -9   1  14        0.45       -1.40      3.02 o 
  -8   1  14       19.08       29.33      4.84 o 
  -7   1  14       14.32       17.07      3.73 o 
  -6   1  14       84.28       73.28      5.02 o 
  -5   1  14      101.86      106.46      5.70 o 
  -4   1  14       94.84       88.38      4.99 o 
  -3   1  14        0.65       -2.73      2.73 o 
  -2   1  14      524.85      536.26     11.07 o 
  -1   1  14      100.30      116.63      4.38 o 
   0   1  14      118.09       92.53      4.22 o 
   1   1  14       54.93       65.10      3.35 o 
   2   1  14        0.02       -0.15      2.12 o 
   3   1  14       65.97       66.75      4.18 o 
   4   1  14       43.61       50.05      4.02 o 
   5   1  14       11.80       11.20      9.01 o 
   6   1  14        6.08       -0.24      9.31 o 
   7   1  14        4.77       -3.79      9.80 o 
 -11   2  14        7.01        6.34      4.90 o 
 -10   2  14        7.51        7.50      3.48 o 
  -9   2  14        2.96        9.92      3.28 o 
  -8   2  14       35.16       33.12      4.41 o 
  -7   2  14        0.08       -1.70      2.45 o 
  -6   2  14       96.33      103.07      4.64 o 
  -5   2  14        8.39        9.33      2.11 o 
  -4   2  14        0.48       -2.59      2.59 o 
  -3   2  14      102.91       88.19      6.00 o 
  -2   2  14      102.59      108.61      5.82 o 
  -1   2  14       82.94       78.78      4.49 o 
   0   2  14       96.00      101.86      4.53 o 
   1   2  14       55.15       45.36      3.52 o 
   2   2  14        2.13        0.25      2.80 o 
   3   2  14        1.34       -2.70      2.70 o 
   4   2  14       11.90       15.24      5.38 o 
   5   2  14        5.53        4.50      8.40 o 
   6   2  14       18.16        9.60      9.42 o 
   7   2  14        0.79      -10.02     14.83 o 
 -10   3  14       11.63       16.92      5.36 o 
  -9   3  14        0.72       -3.77      3.82 o 
  -8   3  14        0.62        0.84      2.96 o 
  -7   3  14        0.57       -1.01      2.82 o 
  -6   3  14       19.74       15.58      2.70 o 
  -5   3  14        5.66        2.64      2.37 o 
  -4   3  14       14.70       10.58      2.39 o 
  -3   3  14       50.89       49.43      3.35 o 
  -2   3  14       68.28       62.80      4.19 o 
  -1   3  14       25.83       27.71      2.98 o 
   0   3  14       78.30       64.69      3.96 o 
   1   3  14        0.62       -2.15      2.99 o 
   2   3  14        3.44        1.17      3.01 o 
   3   3  14       21.42       18.03      3.67 o 
   4   3  14        3.19        0.72      6.14 o 
   5   3  14        1.82        6.07      8.33 o 
   6   3  14        0.42        7.57     11.62 o 
   7   3  14        0.36       -5.90     26.53 o 
 -10   4  14        0.80        0.12      4.66 o 
  -9   4  14        1.92        5.80      4.53 o 
  -8   4  14        7.96        6.43      3.94 o 
  -7   4  14        3.80        4.78      3.15 o 
  -6   4  14       12.19       12.39      2.75 o 
  -5   4  14        6.51        3.99      2.76 o 
  -4   4  14        6.13        6.58      2.65 o 
  -3   4  14       24.68       24.34      2.84 o 
  -2   4  14       37.72       36.97      3.62 o 
  -1   4  14        4.32        0.08      2.23 o 
   0   4  14       18.08       15.68      2.93 o 
   1   4  14       20.36       18.45      3.21 o 
   2   4  14        1.18       -2.89      2.89 o 
   3   4  14       22.32       12.64      6.20 o 
   4   4  14        1.39        0.46      8.79 o 
   5   4  14        1.46       -1.05      8.88 o 
   6   4  14        7.11       11.51      9.36 o 
 -10   5  14        0.16       -4.79      7.57 o 
  -9   5  14       10.47       11.89      8.34 o 
  -8   5  14       11.74       10.32      3.46 o 
  -7   5  14        2.77        1.09      4.88 o 
  -6   5  14        0.37       -1.94      3.02 o 
  -5   5  14       17.82       20.23      3.55 o 
  -4   5  14       22.21       19.24      3.20 o 
  -3   5  14        5.44        3.93      3.19 o 
  -2   5  14       10.20        2.85      2.48 o 
  -1   5  14       12.77       14.99      3.11 o 
   0   5  14        4.10        2.39      2.87 o 
   1   5  14        1.43       -0.04      2.70 o 
   2   5  14        4.01        4.37      3.27 o 
   3   5  14        3.42       -1.55      5.92 o 
   4   5  14        6.96       -0.64      5.70 o 
   5   5  14        0.45       -9.48     14.75 o 
   6   5  14        2.36        0.66     25.21 o 
  -9   6  14        1.48       10.97      8.42 o 
  -8   6  14        0.06       -3.13      4.03 o 
  -7   6  14       19.51       23.84      5.19 o 
  -6   6  14        0.05       -3.53      9.23 o 
  -5   6  14        0.00       -1.07      6.33 o 
  -4   6  14       23.64       25.72      4.77 o 
  -3   6  14        1.04       -1.37      3.24 o 
  -2   6  14        0.24       -2.60      3.12 o 
  -1   6  14        0.25       -2.63      2.63 o 
   0   6  14       15.29       19.84      3.53 o 
   1   6  14        7.51        5.01      3.21 o 
   2   6  14        0.17       -3.64      3.64 o 
   3   6  14        7.37        7.66      9.11 o 
   4   6  14        7.21        8.15      5.39 o 
   5   6  14        1.13        1.19     19.42 o 
  -8   7  14       14.01       17.26      5.36 o 
  -7   7  14        0.13        0.94      4.49 o 
  -6   7  14        0.50       -4.34      4.34 o 
  -5   7  14       33.11       36.68      6.38 o 
  -4   7  14       18.61       21.06      5.84 o 
  -3   7  14       39.90       48.73      8.86 o 
  -2   7  14       15.42       20.73      4.67 o 
  -1   7  14        1.46        0.90      3.48 o 
   0   7  14        2.67        3.28      3.85 o 
   1   7  14        3.32       12.87      5.66 o 
   2   7  14        0.07        3.41      5.25 o 
   3   7  14       10.05       13.43      6.49 o 
   4   7  14        4.57        4.47     13.44 o 
   5   7  14        0.36        7.34     10.35 o 
  -7   8  14        8.21        9.47      5.53 o 
  -6   8  14        8.34        9.82      5.41 o 
  -5   8  14        1.50        2.85      8.03 o 
  -4   8  14       37.34       39.54     10.35 o 
  -3   8  14       20.16       25.82      5.20 o 
  -2   8  14        0.36        3.55      4.13 o 
  -1   8  14        6.61       12.50      4.56 o 
   0   8  14        4.41        3.34      7.18 o 
   1   8  14        1.27       -1.69      7.07 o 
   2   8  14        0.00        3.83      5.82 o 
   3   8  14        1.23        6.95     11.35 o 
   4   8  14        4.43        5.17      8.80 o 
  -6   9  14        0.59       -1.81      5.25 o 
  -5   9  14       14.32       20.48      6.57 o 
  -4   9  14        1.02        5.29      5.59 o 
  -3   9  14        0.26        5.55      5.62 o 
  -2   9  14        4.23       13.80      4.91 o 
  -1   9  14       11.51       19.16      6.51 o 
   0   9  14        0.37        2.09      8.07 o 
   1   9  14        0.01        6.60     13.36 o 
   2   9  14        0.91        2.42     13.63 o 
  -3  10  14        0.39       -6.33      7.72 o 
  -2  10  14        2.25        8.73     20.74 o 
  -1  10  14        0.14        9.82     11.51 o 
 -11   1  15        0.61        1.89      3.13 o 
 -10   1  15        0.84        1.32      3.42 o 
  -9   1  15       13.66       16.08      4.81 o 
  -8   1  15        1.23        2.83      4.83 o 
  -7   1  15        5.69        6.04      3.55 o 
  -6   1  15        4.92       10.08      3.27 o 
  -5   1  15        2.37        1.38      2.76 o 
  -4   1  15       10.69       11.90      2.92 o 
  -3   1  15       18.46       12.55      2.99 o 
  -2   1  15        9.31        6.56      4.76 o 
  -1   1  15       21.79       28.54      6.50 o 
   0   1  15        2.75        3.02      2.19 o 
   1   1  15        3.31        6.11      2.03 o 
   2   1  15       34.59       32.10      2.87 o 
   3   1  15        1.92       -1.31      2.55 o 
   4   1  15        0.08       -2.25      3.62 o 
   5   1  15        0.63       12.81      9.28 o 
   6   1  15        3.22        3.03      9.85 o 
   7   1  15        0.41        2.06     10.62 o 
 -10   2  15        8.39       11.18      4.40 o 
  -9   2  15        0.78        1.97      3.22 o 
  -8   2  15       53.73       53.90      4.85 o 
  -7   2  15        2.71        7.59      2.99 o 
  -6   2  15        0.43        1.43      2.96 o 
  -5   2  15        0.24       -1.64      2.70 o 
  -4   2  15       31.31       31.71      3.95 o 
  -3   2  15        0.35       -2.43      2.45 o 
  -2   2  15       15.58       10.66      3.24 o 
  -1   2  15       34.45       34.11      3.19 o 
   0   2  15       43.71       39.50      4.08 o 
   1   2  15       34.27       27.16      3.29 o 
   2   2  15       29.18       36.50      3.56 o 
   3   2  15       10.86       14.19      4.11 o 
   4   2  15        9.71        6.66      5.26 o 
   5   2  15        5.42       -0.82      9.73 o 
   6   2  15        2.59        9.82     10.17 o 
 -10   3  15        3.79        1.50      4.53 o 
  -9   3  15       32.40       37.69      4.53 o 
  -8   3  15        5.24        5.21      3.38 o 
  -7   3  15       18.08       20.54      3.49 o 
  -6   3  15       25.33       27.09      3.55 o 
  -5   3  15       20.72       21.82      3.30 o 
  -4   3  15        5.78        3.69      2.59 o 
  -3   3  15        5.08       -0.15      2.11 o 
  -2   3  15      175.36      177.46      7.27 o 
  -1   3  15       21.31       20.90      2.93 o 
   0   3  15      138.63      163.37      6.72 o 
   1   3  15       22.61       28.43      3.53 o 
   2   3  15       58.80       54.79      4.27 o 
   3   3  15        1.58       -3.51      3.72 o 
   4   3  15        1.01        3.32      9.43 o 
   5   3  15        0.20       -5.66      8.51 o 
   6   3  15        5.49        7.88     14.09 o 
 -10   4  15        8.03       10.67      6.14 o 
  -9   4  15        0.55        0.20      3.39 o 
  -8   4  15       52.60       52.37      5.11 o 
  -7   4  15       14.37       19.85      3.84 o 
  -6   4  15        2.53        2.64      3.08 o 
  -5   4  15        7.44       10.81      3.44 o 
  -4   4  15      114.78      133.58      5.76 o 
  -3   4  15        0.96       -1.90      2.48 o 
  -2   4  15        3.80        6.66      4.60 o 
  -1   4  15      102.22      113.76      6.40 o 
   0   4  15       48.11       45.78      3.84 o 
   1   4  15        1.75       -1.81      4.10 o 
   2   4  15       43.03       41.87      6.08 o 
   3   4  15        8.24        1.01      6.22 o 
   4   4  15        1.59       -0.15      8.99 o 
   5   4  15        7.79        4.89     12.12 o 
   6   4  15        0.27      -13.21     13.21 o 
  -9   5  15       28.42       32.66      5.43 o 
  -8   5  15        5.79        2.64      4.41 o 
  -7   5  15       12.20       14.89      6.95 o 
  -6   5  15       47.07       53.73      6.31 o 
  -5   5  15       14.63       17.49      4.41 o 
  -4   5  15        4.86        3.90      3.79 o 
  -3   5  15        2.59        4.73      3.30 o 
  -2   5  15       27.58       26.36      4.24 o 
  -1   5  15       14.32       12.59      3.86 o 
   0   5  15       56.51       72.59      5.76 o 
   1   5  15       35.11       33.71      4.20 o 
   2   5  15        9.88        4.80      7.70 o 
   3   5  15        6.38        1.86      7.56 o 
   4   5  15        0.49       -6.84      8.04 o 
   5   5  15        0.01       -5.36     16.91 o 
  -9   6  15        0.07       -3.69      4.51 o 
  -8   6  15       26.55       23.70      5.27 o 
  -7   6  15       10.04        8.16      4.67 o 
  -6   6  15        7.94        4.53      4.56 o 
  -5   6  15        0.29       -3.91      3.91 o 
  -4   6  15        0.09       -4.20      4.20 o 
  -3   6  15        3.97        4.40      3.52 o 
  -2   6  15        4.30        4.29      4.16 o 
  -1   6  15       13.12       20.56      4.21 o 
   0   6  15       19.43       21.51      4.38 o 
   1   6  15        1.81        2.52      3.62 o 
   2   6  15        0.04       -0.88      5.48 o 
   3   6  15        4.25       11.68      6.39 o 
   4   6  15        3.64        0.37     14.21 o 
   5   6  15        4.18        1.60     22.94 o 
  -8   7  15        1.11       -1.82      4.71 o 
  -7   7  15        1.13       -1.95      4.63 o 
  -6   7  15        1.21        1.31      4.82 o 
  -5   7  15        4.25       -1.75      4.77 o 
  -4   7  15        9.87        6.91      8.34 o 
  -3   7  15        3.01        5.00      4.39 o 
  -2   7  15        1.06       -0.96      4.00 o 
  -1   7  15       12.48       11.84      4.50 o 
   0   7  15        0.23        1.78      4.02 o 
   1   7  15       12.01       18.24      6.20 o 
   2   7  15        3.01        7.25      5.95 o 
   3   7  15        7.97        6.88      6.40 o 
   4   7  15        0.65        4.35     11.08 o 
  -7   8  15        0.31       -2.97      6.18 o 
  -6   8  15        2.82        0.36      5.23 o 
  -5   8  15        9.71       10.76      5.58 o 
  -4   8  15        1.34        2.71      5.37 o 
  -3   8  15        0.86        0.95      5.21 o 
  -2   8  15        3.54        7.75      4.58 o 
  -1   8  15        0.06        6.54      5.57 o 
   0   8  15        3.97        3.33      6.33 o 
   1   8  15        0.07        3.69      5.77 o 
   2   8  15        0.02        4.68      6.21 o 
   3   8  15        1.94        9.13     18.88 o 
  -5   9  15        1.79       -1.11      5.63 o 
  -4   9  15        3.02        3.44      5.95 o 
  -3   9  15        0.00       -1.29      6.60 o 
  -2   9  15        1.19        4.18      8.88 o 
  -1   9  15        0.21       12.79      6.32 o 
   0   9  15        0.92       -2.92     12.24 o 
   1   9  15        0.17        5.25      8.15 o 
 -10   0  16        8.58        6.43      4.32 o 
  -9   0  16        2.94        8.42      6.56 o 
  -8   0  16       14.44       14.52      7.03 o 
  -7   0  16       10.62        3.86      6.64 o 
  -6   0  16        6.75        3.19      4.91 o 
  -5   0  16       96.54      110.38      9.07 o 
  -4   0  16       11.41       13.33      4.50 o 
  -3   0  16      174.10      167.89     13.44 o 
  -2   0  16      419.60      473.28     17.05 o 
  -1   0  16      242.99      222.54     11.82 o 
   0   0  16       62.12       48.64      4.64 o 
   1   0  16        0.07        0.71      3.64 o 
   2   0  16        2.56       -2.07      3.61 o 
   3   0  16       68.67       80.99      6.97 o 
   4   0  16        2.06       -7.18     13.21 o 
   5   0  16        0.06       -0.93     14.06 o 
   6   0  16       12.10       18.69     15.99 o 
 -10   1  16       20.28       26.28      4.37 o 
  -9   1  16        2.53        3.56      3.41 o 
  -8   1  16        7.04        3.53      4.26 o 
  -7   1  16        1.89        3.43      4.26 o 
  -6   1  16      226.31      248.01      8.87 o 
  -5   1  16        2.00        4.06      3.07 o 
  -4   1  16        0.53        2.96      3.13 o 
  -3   1  16       59.97       62.31      6.58 o 
  -2   1  16        1.68       -1.78      3.66 o 
  -1   1  16        7.40        0.07      3.65 o 
   0   1  16        0.06       -2.10      2.10 o 
   1   1  16       55.24       69.99      4.78 o 
   2   1  16        2.86        3.65      2.56 o 
   3   1  16       23.09       13.31      3.16 o 
   4   1  16       50.93       55.48     10.97 o 
   5   1  16        3.98        4.28     19.77 o 
   6   1  16        0.19       -7.04     10.23 o 
 -10   2  16        2.04        2.38      3.51 o 
  -9   2  16        0.22        3.62      3.33 o 
  -8   2  16       10.39       15.40      3.92 o 
  -7   2  16       14.21       12.74      3.65 o 
  -6   2  16        0.32       -3.91      4.65 o 
  -5   2  16       75.88       88.39      5.62 o 
  -4   2  16       18.11       25.57      5.95 o 
  -3   2  16      119.67      112.59      6.24 o 
  -2   2  16      136.96      132.64      5.52 o 
  -1   2  16       37.80       32.02      3.71 o 
   0   2  16      110.81      110.47      5.03 o 
   1   2  16       21.58       27.82      3.38 o 
   2   2  16       11.93       12.79      3.58 o 
   3   2  16       38.39       40.51      4.58 o 
   4   2  16        1.45        4.75      8.37 o 
   5   2  16        1.87       -1.45     18.19 o 
   6   2  16        1.73       -5.46     10.53 o 
 -10   3  16        3.52        5.41      3.85 o 
  -9   3  16        1.21        2.35      3.57 o 
  -8   3  16        0.74       -0.58      3.21 o 
  -7   3  16        0.98       -3.10      3.10 o 
  -6   3  16       64.71       65.00      4.97 o 
  -5   3  16        6.59        4.93      3.33 o 
  -4   3  16        5.99        8.75      3.41 o 
  -3   3  16       30.47       33.69      5.09 o 
  -2   3  16        4.27        7.66      3.44 o 
  -1   3  16        0.15       -2.42      3.27 o 
   0   3  16        3.15       -0.60      4.64 o 
   1   3  16       30.08       30.33      5.18 o 
   2   3  16        0.09       -3.72      3.72 o 
   3   3  16        0.99       -3.69      6.78 o 
   4   3  16       12.41       13.68      7.15 o 
   5   3  16        0.01        5.10     14.83 o 
   6   3  16        0.74       -9.36     13.82 o 
  -9   4  16        2.93        5.42      3.77 o 
  -8   4  16        0.01       -3.20      3.20 o 
  -7   4  16        0.02       -0.93      3.25 o 
  -6   4  16        0.01       -1.33      3.06 o 
  -5   4  16        1.27       -2.99      3.53 o 
  -4   4  16        0.96        1.45      3.63 o 
  -3   4  16        3.00        3.77      3.32 o 
  -2   4  16        3.01        0.99      3.39 o 
  -1   4  16       20.15       27.58      4.41 o 
   0   4  16        2.29        8.34      3.80 o 
   1   4  16        4.96       -1.94      3.34 o 
   2   4  16        1.30        2.90      4.94 o 
   3   4  16        1.90       -2.20      7.07 o 
   4   4  16        1.14        1.56      7.15 o 
   5   4  16        0.42       -6.26     14.09 o 
  -9   5  16       14.28       16.78      5.46 o 
  -8   5  16        0.76        0.14      4.41 o 
  -7   5  16        1.59        1.22      7.49 o 
  -6   5  16        1.58       -1.46      4.20 o 
  -5   5  16        0.66       -3.08      4.06 o 
  -4   5  16        2.12       -3.31      3.65 o 
  -3   5  16       12.28       22.55      4.17 o 
  -2   5  16       27.19       22.78      4.36 o 
  -1   5  16        1.50        0.78      3.72 o 
   0   5  16       16.01       20.05      4.38 o 
   1   5  16        8.49       11.42      4.07 o 
   2   5  16        1.52        7.39      5.84 o 
   3   5  16        4.71       11.15      5.64 o 
   4   5  16        3.05       -0.29     14.81 o 
   5   5  16        0.41       -2.48     12.90 o 
  -8   6  16        5.28       10.65      5.87 o 
  -7   6  16        4.65        4.50      4.60 o 
  -6   6  16        1.13        3.26      4.66 o 
  -5   6  16       16.87       20.49      5.44 o 
  -4   6  16       17.18       11.72      5.17 o 
  -3   6  16        4.34        2.79      4.73 o 
  -2   6  16       23.72       24.26      4.52 o 
  -1   6  16       19.44       21.97      4.49 o 
   0   6  16        0.22        1.80      4.53 o 
   1   6  16        0.00        0.39      4.55 o 
   2   6  16        6.46       13.65      6.41 o 
   3   6  16        3.08        7.40      6.64 o 
   4   6  16        2.15        8.08      8.11 o 
  -7   7  16        0.13        1.75      4.96 o 
  -6   7  16       14.50       25.91      5.98 o 
  -5   7  16        1.82       -2.81      5.44 o 
  -4   7  16        9.21        7.09      5.37 o 
  -3   7  16       13.48        6.85      5.20 o 
  -2   7  16        3.57        1.58      5.73 o 
  -1   7  16        0.14        0.53      6.72 o 
   0   7  16        0.25        6.86      7.76 o 
   1   7  16        1.43        9.41      7.45 o 
   2   7  16        0.29        6.75      6.27 o 
   3   7  16        0.68        8.18      6.59 o 
  -6   8  16        0.75       -0.70      5.18 o 
  -5   8  16       10.94        7.88      5.70 o 
  -4   8  16        2.30        3.88      5.35 o 
  -3   8  16        0.23       -0.80      5.83 o 
  -2   8  16        0.13       -0.66      4.78 o 
  -1   8  16        1.16        7.90     14.40 o 
   0   8  16        0.22        9.94     13.40 o 
   1   8  16        1.62        9.99      6.36 o 
   2   8  16        0.08        7.13      6.53 o 
  -3   9  16        0.94       -0.20      5.60 o 
  -2   9  16        1.65        7.18      8.11 o 
  -1   9  16        0.14        7.27      9.77 o 
 -10   1  17        3.38       10.62      5.27 o 
  -9   1  17        1.36        2.30      3.50 o 
  -8   1  17       14.44       11.47      5.02 o 
  -7   1  17        8.25       13.91      5.06 o 
  -6   1  17        0.25        1.46      3.36 o 
  -5   1  17        9.23       12.30      3.58 o 
  -4   1  17        3.61       -2.34      3.82 o 
  -3   1  17        0.45        0.15      4.02 o 
  -2   1  17        5.35        1.13      3.77 o 
  -1   1  17       11.95        4.77      4.15 o 
   0   1  17        7.41        4.76      4.01 o 
   1   1  17        1.77       -0.45      3.81 o 
   2   1  17        0.03       -3.49      3.84 o 
   3   1  17        1.95        8.07      4.48 o 
   4   1  17        0.61        5.25     10.39 o 
   5   1  17        3.61       -9.50     10.32 o 
 -10   2  17        0.11       -1.20      3.57 o 
  -9   2  17       19.00       26.17      4.59 o 
  -8   2  17       11.13       11.16      3.94 o 
  -7   2  17        4.68        5.15      3.63 o 
  -6   2  17       33.94       29.16      5.72 o 
  -5   2  17        0.03        2.96      4.21 o 
  -4   2  17        5.86       -0.78      3.93 o 
  -3   2  17        1.81        4.95      3.98 o 
  -2   2  17        0.28       -1.11      3.67 o 
  -1   2  17       53.56       61.43      5.05 o 
   0   2  17       26.05       29.09      4.78 o 
   1   2  17        0.09       -0.25      3.99 o 
   2   2  17        0.66        0.70      4.06 o 
   3   2  17        3.25        2.79      7.08 o 
   4   2  17        5.21        9.47     10.04 o 
   5   2  17        0.74       -5.10     10.30 o 
  -9   3  17        8.92       10.72      4.11 o 
  -8   3  17       14.56       12.47      4.05 o 
  -7   3  17        9.39       11.79      3.93 o 
  -6   3  17        7.27       10.42      3.73 o 
  -5   3  17        3.92        5.13      3.41 o 
  -4   3  17       11.78       21.24      4.19 o 
  -3   3  17       74.19       77.69      6.42 o 
  -2   3  17        0.01       -0.86      3.59 o 
  -1   3  17        7.35        3.59      3.62 o 
   0   3  17       86.32      110.89      6.66 o 
   1   3  17        0.41       -2.56      7.54 o 
   2   3  17        0.00        2.60      4.04 o 
   3   3  17       30.93       47.68      7.40 o 
   4   3  17        0.03      -11.00     20.04 o 
   5   3  17        6.35       -6.27     19.35 o 
  -9   4  17        6.79        8.13      5.06 o 
  -8   4  17       12.48       13.61      5.19 o 
  -7   4  17        3.85        2.89      4.68 o 
  -6   4  17       19.25       14.96      5.04 o 
  -5   4  17        6.49        9.98      4.68 o 
  -4   4  17       64.80       58.92      6.03 o 
  -3   4  17        0.50        5.93      3.97 o 
  -2   4  17        7.97       10.52      4.00 o 
  -1   4  17      122.52      157.79      7.94 o 
   0   4  17        8.35       16.43      5.61 o 
   1   4  17       10.30       22.89      5.16 o 
   2   4  17        6.98       13.12      6.49 o 
   3   4  17        1.82        0.77     10.65 o 
   4   4  17        5.22      -18.67     20.89 o 
  -8   5  17        7.93       13.80      5.38 o 
  -7   5  17        9.83        5.76      4.99 o 
  -6   5  17        5.57        2.99      4.79 o 
  -5   5  17        0.28        2.61      4.56 o 
  -4   5  17        5.16        5.89      4.35 o 
  -3   5  17       27.16       24.21      5.02 o 
  -2   5  17        4.30        0.41      3.78 o 
  -1   5  17        2.57        6.00      3.98 o 
   0   5  17       54.82       65.10      5.97 o 
   1   5  17        1.46       10.51      5.44 o 
   2   5  17        0.75        5.26      6.72 o 
   3   5  17        7.11       14.45      7.00 o 
   4   5  17        0.88       21.86     13.90 o 
  -7   6  17        2.06       -0.04      4.80 o 
  -6   6  17       25.95       31.26      8.53 o 
  -5   6  17        4.29        4.41      4.89 o 
  -4   6  17        5.53        0.88      5.37 o 
  -3   6  17        0.69        1.28      5.95 o 
  -2   6  17        0.30       -1.14      4.20 o 
  -1   6  17        5.27        1.87      3.98 o 
   0   6  17        0.37       -1.61      3.82 o 
   1   6  17        0.01        2.51      8.84 o 
   2   6  17        0.49        0.19      6.14 o 
   3   6  17        0.14        6.18      6.87 o 
  -6   7  17        2.70        4.52      5.36 o 
  -5   7  17        1.27        0.75      5.09 o 
  -4   7  17        0.20       -4.70      4.88 o 
  -3   7  17        0.00       -3.88      4.81 o 
  -2   7  17        2.71       -2.55      5.08 o 
  -1   7  17        1.16        7.09      5.50 o 
   0   7  17        2.37        4.02      5.86 o 
   1   7  17        0.42        1.45      6.06 o 
   2   7  17        0.56        5.69      9.00 o 
  -5   8  17        3.62       -0.94      5.41 o 
  -4   8  17        2.27        3.47      5.65 o 
  -3   8  17        1.16        0.60      6.49 o 
  -2   8  17        0.20       -4.25      5.10 o 
  -1   8  17        0.61        4.74     16.45 o 
   0   8  17        0.83        9.39     14.48 o 
  -9   0  18        3.18       -5.71      6.95 o 
  -8   0  18        0.63       -0.39      6.95 o 
  -7   0  18        0.82        0.70      7.10 o 
  -6   0  18      116.99      142.02     14.91 o 
  -5   0  18       24.13       34.37      8.57 o 
  -4   0  18        0.24       -3.40      5.71 o 
  -3   0  18       47.16       53.29      9.42 o 
  -2   0  18        6.09        5.33      6.56 o 
  -1   0  18        0.03       -4.32      5.71 o 
   0   0  18        0.54       -7.16     11.24 o 
   1   0  18       28.54       28.72      7.34 o 
   2   0  18       15.89       24.44      7.48 o 
   3   0  18       13.68       13.89      7.13 o 
   4   0  18        0.96        2.86     16.06 o 
   5   0  18       17.80       37.76     18.69 o 
  -9   1  18        4.13        2.94      4.82 o 
  -8   1  18        4.43        5.11      5.18 o 
  -7   1  18       35.36       46.75      6.89 o 
  -6   1  18        6.65        7.08      5.13 o 
  -5   1  18       10.94       11.55      5.02 o 
  -4   1  18       31.79       45.54      6.41 o 
  -3   1  18       19.37       20.99      5.21 o 
  -2   1  18       42.47       32.61      6.06 o 
  -1   1  18        2.18        2.67      4.21 o 
   0   1  18       16.58       12.98      6.23 o 
   1   1  18       21.11       16.09      4.88 o 
   2   1  18        1.93        2.62      4.43 o 
   3   1  18       21.74       33.19      7.22 o 
   4   1  18        9.39        0.81     10.81 o 
   5   1  18        0.75      -10.56     16.45 o 
  -9   2  18        0.25       -0.60      3.73 o 
  -8   2  18        1.42        3.22      5.60 o 
  -7   2  18        1.75        2.26      3.60 o 
  -6   2  18       48.07       58.61      7.30 o 
  -5   2  18        8.02        3.54      4.66 o 
  -4   2  18        3.53        1.62      4.24 o 
  -3   2  18        2.16        1.00      4.23 o 
  -2   2  18        7.29        7.58      4.90 o 
  -1   2  18        9.34       12.87      4.71 o 
   0   2  18        0.01        2.56      4.31 o 
   1   2  18       28.04       37.18      5.56 o 
   2   2  18       14.38       15.19      5.05 o 
   3   2  18        4.04        4.10      9.28 o 
   4   2  18        4.99       18.97     11.16 o 
  -9   3  18        0.01        1.46      3.91 o 
  -8   3  18        0.91        3.34      3.84 o 
  -7   3  18        3.35       -1.36      3.69 o 
  -6   3  18        2.12       -2.83      4.28 o 
  -5   3  18        1.20        4.40      4.59 o 
  -4   3  18        4.05        4.98      4.63 o 
  -3   3  18        9.55       14.52      5.05 o 
  -2   3  18        5.04        2.20      4.20 o 
  -1   3  18        7.85        7.36      4.78 o 
   0   3  18       35.87       36.16      5.88 o 
   1   3  18        0.48        2.37      4.42 o 
   2   3  18        0.02        2.51      6.39 o 
   3   3  18        4.15        2.13      8.40 o 
   4   3  18        0.69      -12.20     23.09 o 
  -8   4  18        0.78        2.84      4.89 o 
  -7   4  18        0.37        0.06      4.77 o 
  -6   4  18        1.35       -2.01      4.51 o 
  -5   4  18        0.25       -1.06      4.46 o 
  -4   4  18        2.33       -0.78      4.60 o 
  -3   4  18        0.02        0.00      3.83 o 
  -2   4  18        0.44       -1.03      3.91 o 
  -1   4  18        2.63        3.23      4.71 o 
   0   4  18        3.24        5.59      5.83 o 
   1   4  18        0.57        9.95      4.95 o 
   2   4  18        0.15        6.68      6.60 o 
   3   4  18        3.32        6.79      7.14 o 
   4   4  18        1.16        5.17     14.52 o 
  -8   5  18        0.00       -2.55      4.90 o 
  -7   5  18        0.13       -2.70      4.92 o 
  -6   5  18        0.71       -4.80      6.10 o 
  -5   5  18        0.49       -3.95      4.58 o 
  -4   5  18        1.40       -3.05      4.94 o 
  -3   5  18        2.53       -0.56      4.20 o 
  -2   5  18        4.39       -3.43      4.22 o 
  -1   5  18       43.68       66.55      7.22 o 
   0   5  18        3.38       10.03      4.88 o 
   1   5  18       13.47       15.94      7.53 o 
   2   5  18       11.21       12.51      7.02 o 
   3   5  18        7.56       13.95      8.22 o 
  -7   6  18        1.87        3.09      5.27 o 
  -6   6  18        4.63        5.87      5.53 o 
  -5   6  18        3.33        0.96      5.04 o 
  -4   6  18        0.20       -3.85      4.79 o 
  -3   6  18        7.68        7.17      5.59 o 
  -2   6  18        7.13        5.60      5.53 o 
  -1   6  18        4.91       11.46      5.30 o 
   0   6  18        5.74       17.70     13.75 o 
   1   6  18        4.00       18.84      7.02 o 
   2   6  18       15.64       28.42      9.96 o 
  -5   7  18        7.12        5.51      5.74 o 
  -4   7  18       13.82       18.29      6.22 o 
  -3   7  18        0.11       -1.79      5.26 o 
  -2   7  18        0.16       -2.84      5.14 o 
  -1   7  18       26.19       49.01     13.98 o 
   0   7  18        0.59        5.90     14.25 o 
   1   7  18        5.96       18.92     10.66 o 
  -9   1  19        1.67        4.23      4.26 o 
  -8   1  19        6.98       11.57      5.65 o 
  -7   1  19        0.96        1.15      5.13 o 
  -6   1  19        8.01       11.39      5.56 o 
  -5   1  19        0.32       -4.41      4.41 o 
  -4   1  19        2.56       -1.16      4.42 o 
  -3   1  19        0.29       -3.98      4.26 o 
  -2   1  19        1.08        2.40      4.53 o 
  -1   1  19        9.55        5.68      4.86 o 
   0   1  19        2.82        2.12      5.07 o 
   1   1  19        0.00       -4.01      4.52 o 
   2   1  19        0.79        2.18      4.69 o 
   3   1  19        2.74       -9.53     16.80 o 
   4   1  19        1.90       -5.09     11.69 o 
  -8   2  19        0.31        1.04      4.08 o 
  -7   2  19       21.65       33.31      5.19 o 
  -6   2  19        2.63        8.55      5.39 o 
  -5   2  19        2.98       -2.28      4.74 o 
  -4   2  19        0.01        2.40      4.83 o 
  -3   2  19       21.46       23.98      5.87 o 
  -2   2  19        4.87        7.52      5.00 o 
  -1   2  19       10.07        2.76      5.17 o 
   0   2  19        4.15        6.68      4.81 o 
   1   2  19       11.57       12.59      5.30 o 
   2   2  19        6.05       15.49      5.52 o 
   3   2  19        0.52       -2.03      6.54 o 
  -8   3  19       10.73        7.29      5.75 o 
  -7   3  19        6.41        0.65      8.07 o 
  -6   3  19        6.95        0.00      5.07 o 
  -5   3  19        0.07        3.81      5.17 o 
  -4   3  19       61.71       84.70      8.48 o 
  -3   3  19        4.07        7.57      5.21 o 
  -2   3  19        0.27        0.90      4.84 o 
  -1   3  19       50.63       64.22      7.95 o 
   0   3  19       12.67       31.30      9.43 o 
   1   3  19        0.09        6.96      4.97 o 
   2   3  19        0.12        5.60     11.70 o 
   3   3  19        7.86       10.53      7.58 o 
  -8   4  19        1.70        4.81      5.56 o 
  -7   4  19       12.71       17.74      8.46 o 
  -6   4  19       10.90       15.29      5.68 o 
  -5   4  19       10.06        7.07      5.45 o 
  -4   4  19        0.01       -1.88      4.95 o 
  -3   4  19       30.24       31.04      6.65 o 
  -2   4  19       23.24       36.11      6.92 o 
  -1   4  19       10.59       14.49      6.00 o 
   0   4  19       19.56       35.44      6.14 o 
   1   4  19        9.76       23.06      7.69 o 
   2   4  19        6.47       10.27      7.38 o 
   3   4  19        0.64       -2.37      6.57 o 
  -7   5  19        6.80        6.44      5.51 o 
  -6   5  19       11.99        9.21      8.84 o 
  -5   5  19        0.13       -0.51      5.06 o 
  -4   5  19       33.92       36.15      7.08 o 
  -3   5  19        3.38        4.32      5.32 o 
  -2   5  19        0.00        7.31      5.73 o 
  -1   5  19       21.65       34.47      7.07 o 
   0   5  19        4.72       14.91      5.45 o 
   1   5  19        1.19       13.24      7.10 o 
   2   5  19        1.52       18.91      7.49 o 
  -6   6  19        1.87        9.60      5.66 o 
  -5   6  19        0.25        3.23      5.53 o 
  -4   6  19        0.12       -5.57      7.72 o 
  -3   6  19        0.59        4.16      5.46 o 
  -2   6  19        5.86        4.56      5.64 o 
  -1   6  19        5.06       10.74      6.08 o 
   0   6  19        2.88       16.36     16.91 o 
   1   6  19        0.02        8.28     13.32 o 
  -3   7  19        0.93        1.46      5.45 o 
  -2   7  19        1.37        4.85      5.92 o 
  -8   0  20        1.39       -2.93      7.72 o 
  -7   0  20       12.34       18.38      8.65 o 
  -6   0  20       34.40       47.65     10.66 o 
  -5   0  20        4.78        2.24      7.57 o 
  -4   0  20       26.36       45.56     10.27 o 
  -3   0  20        4.88       -2.16      6.64 o 
  -2   0  20        2.26        0.54      6.80 o 
  -1   0  20        1.97       -4.63      6.49 o 
   0   0  20        0.01       -0.08      6.87 o 
   1   0  20        6.74       15.37      8.57 o 
   2   0  20       13.89       10.38     12.63 o 
   3   0  20        0.04      -15.99     15.99 o 
  -8   1  20       22.08       32.11      6.98 o 
  -7   1  20        2.36        4.27      5.69 o 
  -6   1  20        5.06        1.70      5.51 o 
  -5   1  20       28.85       36.31      6.95 o 
  -4   1  20       11.53       15.85      5.91 o 
  -3   1  20        0.05       -2.22      4.67 o 
  -2   1  20        0.26       -4.53      4.53 o 
  -1   1  20        4.77        3.28      4.85 o 
   0   1  20       10.82        6.15      5.34 o 
   1   1  20        0.22        5.02      5.39 o 
   2   1  20        1.93        6.47      5.46 o 
   3   1  20        4.64        3.94     17.30 o 
  -8   2  20        0.02        2.47      5.62 o 
  -7   2  20        9.34       17.09      6.33 o 
  -6   2  20       10.97        4.40      5.57 o 
  -5   2  20        6.54        7.72      5.66 o 
  -4   2  20        6.97       16.33      5.92 o 
  -3   2  20        3.61        2.43      5.08 o 
  -2   2  20        4.10        6.49      5.28 o 
  -1   2  20        4.15       -1.95      4.81 o 
   0   2  20        6.18       13.80      5.70 o 
   1   2  20        6.32        7.11      5.43 o 
   2   2  20        3.31        0.31      7.12 o 
  -7   3  20        0.10       -0.27      5.31 o 
  -6   3  20        0.32        0.96      5.24 o 
  -5   3  20        2.20        1.46      5.34 o 
  -4   3  20        4.02        5.36      8.11 o 
  -3   3  20        1.13        4.46      5.40 o 
  -2   3  20        0.71        1.01      5.37 o 
  -1   3  20        0.14       -1.82      5.21 o 
   0   3  20        6.24       10.59      5.95 o 
   1   3  20        0.77        1.29      5.04 o 
   2   3  20        0.63       -1.98      6.81 o 
  -7   4  20        1.43        3.99      5.61 o 
  -6   4  20        0.97       -0.63      5.20 o 
  -5   4  20        2.65        4.24      5.60 o 
  -4   4  20        0.34       10.51      5.81 o 
  -3   4  20        0.53        7.25      5.52 o 
  -2   4  20        6.78        6.10      5.68 o 
  -1   4  20        8.86       10.48      6.10 o 
   0   4  20        3.59        8.14      5.84 o 
   1   4  20        0.03        2.80      7.57 o 
  -6   5  20        0.02        4.85      5.72 o 
  -5   5  20        4.48       13.93      5.89 o 
  -4   5  20        2.26        5.10      5.84 o 
  -3   5  20        0.00        1.25      5.32 o 
  -2   5  20        0.02        1.72      5.80 o 
  -1   5  20       13.50       20.72      6.42 o 
   0   5  20        0.03        5.71      7.88 o 
  -4   6  20        3.49       -5.23      5.23 o 
  -3   6  20        2.05        2.80      5.70 o 
  -2   6  20       15.48       22.25      6.72 o 
  -1   6  20        2.67        5.95      8.19 o 
  -7   1  21        0.47       -2.01      5.49 o 
  -6   1  21        2.07        6.80      5.70 o 
  -5   1  21        0.02        3.92      5.75 o 
  -4   1  21        1.58        1.53      5.37 o 
  -3   1  21        0.00        1.03      5.13 o 
  -2   1  21        1.04       -1.92      6.18 o 
  -1   1  21        0.02       -4.01      4.97 o 
   0   1  21        0.14       -1.18      5.16 o 
   1   1  21        0.59        3.64      5.71 o 
  -7   2  21       10.79        4.97      5.95 o 
  -6   2  21        0.30       -1.14      5.44 o 
  -5   2  21        4.14        2.59      5.43 o 
  -4   2  21        7.17       12.39      6.00 o 
  -3   2  21        1.77       -2.59      9.46 o 
  -2   2  21        4.28        6.90      5.51 o 
  -1   2  21        2.83        3.04     10.73 o 
   0   2  21        0.79        5.52      5.62 o 
   1   2  21        0.02       -4.02      5.21 o 
  -6   3  21        4.66        5.91      5.91 o 
  -5   3  21        3.79        4.30      5.71 o 
  -4   3  21       12.79       15.76      6.11 o 
  -3   3  21        0.06        3.86      5.44 o 
  -2   3  21        7.37       15.46      6.14 o 
  -1   3  21        1.43        2.00      5.42 o 
   0   3  21        0.20       -0.35      5.49 o 
   1   3  21        1.95        6.72      8.65 o 
  -5   4  21        7.17       -1.18      5.64 o 
  -4   4  21        8.58        0.51      7.45 o 
  -3   4  21        6.07       16.51      6.49 o 
  -2   4  21        5.98        6.46      5.98 o 
  -1   4  21        3.59       11.20      6.03 o 
   0   4  21        0.12       -0.54      5.41 o 
  -3   5  21        0.59       -3.03      5.38 o 
  -2   5  21        2.46        1.11      5.71 o 
  -6   0  22        5.55        0.39      8.34 o 
  -5   0  22        6.58        8.11      8.88 o 
  -4   0  22        8.29        9.81      8.96 o 
  -3   0  22        0.91        2.24      7.57 o 
  -2   0  22        0.00       -0.77      7.65 o 
  -1   0  22        0.01       -7.10      7.10 o 
   0   0  22       19.11       25.79     10.04 o 
  -6   1  22        0.33       -5.93      6.99 o 
  -5   1  22       27.47       26.82     14.40 o 
  -4   1  22       10.05       20.66      6.71 o 
  -3   1  22        1.45        1.04      5.42 o 
  -2   1  22        9.07       16.77      6.28 o 
  -1   1  22        1.64        0.64      5.53 o 
   0   1  22        0.40       -0.13      5.69 o 
  -5   2  22        1.08       -5.50      5.50 o 
  -4   2  22        2.90        9.77      6.18 o 
  -3   2  22        0.68        5.40      5.92 o 
  -2   2  22        0.00       -5.64      7.72 o 
  -1   2  22        0.22        1.07      5.45 o 
  -4   3  22        2.04       -3.83      5.57 o 
  -3   3  22        0.31       -3.05      5.35 o 
  -2   3  22        0.01        0.62      5.72 o 
  -1   3  22        1.52       -1.24      7.65 o 
                                                 
